# Supplementary material for: Heterogeneity and nonlinearity in consumers’ preferences: An application to the olive oil shopping behavior in Chile
Source: PLoS One. 2017 Sep 11;12(9):e0184585. doi: 10.1371/journal.pone.0184585 (PMC5593193; doi:10.1371/journal.pone.0184585)
Supplement: S3 File — (XLSX) [file pone.0184585.s003.xlsx]

## Sheet: Bloque 1
id	bloque	pregunta	decision	choice	espana	italia	plastico	metalico	x500	x1000	precio	sexo	distrito	norte	centro	centronorte	sur	fc1	STR	edad	edad1834	edad1849	edad3549	civil	civil1	civil2	ingreso	ingreso1	ingreso2	estudios	estudios1	estudios2
1	1	1	1	0	0	1	0	1	1	0	2500	1	1	0	1	1	0	1	101	1	1	1	0	2	0	1	3	0	0	3	0	0
1	1	1	2	1	1	0	1	0	0	0	4100	1	1	0	1	1	0	1	101	1	1	1	0	2	0	1	3	0	0	3	0	0
1	1	1	3	0	0	1	0	0	0	0	4100	1	1	0	1	1	0	1	101	1	1	1	0	2	0	1	3	0	0	3	0	0
1	1	1	4	0	.	.	.	.	.	.	.	1	1	0	1	1	0	1	101	1	1	1	0	2	0	1	3	0	0	3	0	0
1	1	2	1	0	0	0	0	0	0	0	1900	1	1	0	1	1	0	1	102	1	1	1	0	2	0	1	3	0	0	3	0	0
1	1	2	2	1	0	0	1	0	0	1	1900	1	1	0	1	1	0	1	102	1	1	1	0	2	0	1	3	0	0	3	0	0
1	1	2	3	0	0	0	0	0	1	0	4100	1	1	0	1	1	0	1	102	1	1	1	0	2	0	1	3	0	0	3	0	0
1	1	2	4	0	.	.	.	.	.	.	.	1	1	0	1	1	0	1	102	1	1	1	0	2	0	1	3	0	0	3	0	0
1	1	3	1	1	0	1	0	0	0	1	4100	1	1	0	1	1	0	1	103	1	1	1	0	2	0	1	3	0	0	3	0	0
1	1	3	2	0	0	0	0	0	1	0	2500	1	1	0	1	1	0	1	103	1	1	1	0	2	0	1	3	0	0	3	0	0
1	1	3	3	0	0	0	1	0	0	1	6100	1	1	0	1	1	0	1	103	1	1	1	0	2	0	1	3	0	0	3	0	0
1	1	3	4	0	.	.	.	.	.	.	.	1	1	0	1	1	0	1	103	1	1	1	0	2	0	1	3	0	0	3	0	0
1	1	4	1	0	0	0	0	1	0	1	2500	1	1	0	1	1	0	1	104	1	1	1	0	2	0	1	3	0	0	3	0	0
1	1	4	2	1	1	0	0	0	0	1	5100	1	1	0	1	1	0	1	104	1	1	1	0	2	0	1	3	0	0	3	0	0
1	1	4	3	0	0	1	0	1	0	1	5100	1	1	0	1	1	0	1	104	1	1	1	0	2	0	1	3	0	0	3	0	0
1	1	4	4	0	.	.	.	.	.	.	.	1	1	0	1	1	0	1	104	1	1	1	0	2	0	1	3	0	0	3	0	0
1	1	5	1	0	0	0	1	0	1	0	6100	1	1	0	1	1	0	1	105	1	1	1	0	2	0	1	3	0	0	3	0	0
1	1	5	2	1	0	1	0	1	0	1	3000	1	1	0	1	1	0	1	105	1	1	1	0	2	0	1	3	0	0	3	0	0
1	1	5	3	0	0	0	0	1	0	0	2500	1	1	0	1	1	0	1	105	1	1	1	0	2	0	1	3	0	0	3	0	0
1	1	5	4	0	.	.	.	.	.	.	.	1	1	0	1	1	0	1	105	1	1	1	0	2	0	1	3	0	0	3	0	0
1	1	6	1	1	1	0	1	0	0	1	3000	1	1	0	1	1	0	1	106	1	1	1	0	2	0	1	3	0	0	3	0	0
1	1	6	2	0	0	0	0	1	0	0	6100	1	1	0	1	1	0	1	106	1	1	1	0	2	0	1	3	0	0	3	0	0
1	1	6	3	0	1	0	1	0	0	0	6100	1	1	0	1	1	0	1	106	1	1	1	0	2	0	1	3	0	0	3	0	0
1	1	6	4	0	.	.	.	.	.	.	.	1	1	0	1	1	0	1	106	1	1	1	0	2	0	1	3	0	0	3	0	0
1	1	7	1	0	0	1	1	0	0	0	3000	1	1	0	1	1	0	1	107	1	1	1	0	2	0	1	3	0	0	3	0	0
1	1	7	2	1	0	1	1	0	1	0	1900	1	1	0	1	1	0	1	107	1	1	1	0	2	0	1	3	0	0	3	0	0
1	1	7	3	0	0	1	1	0	1	0	3000	1	1	0	1	1	0	1	107	1	1	1	0	2	0	1	3	0	0	3	0	0
1	1	7	4	0	.	.	.	.	.	.	.	1	1	0	1	1	0	1	107	1	1	1	0	2	0	1	3	0	0	3	0	0
1	1	8	1	1	1	0	0	0	1	0	1900	1	1	0	1	1	0	1	108	1	1	1	0	2	0	1	3	0	0	3	0	0
1	1	8	2	0	0	1	0	0	0	0	5100	1	1	0	1	1	0	1	108	1	1	1	0	2	0	1	3	0	0	3	0	0
1	1	8	3	0	1	0	0	1	1	0	5100	1	1	0	1	1	0	1	108	1	1	1	0	2	0	1	3	0	0	3	0	0
1	1	8	4	0	.	.	.	.	.	.	.	1	1	0	1	1	0	1	108	1	1	1	0	2	0	1	3	0	0	3	0	0
1	1	9	1	0	1	0	0	1	0	0	5100	1	1	0	1	1	0	1	109	1	1	1	0	2	0	1	3	0	0	3	0	0
1	1	9	2	0	1	0	0	1	1	0	6100	1	1	0	1	1	0	1	109	1	1	1	0	2	0	1	3	0	0	3	0	0
1	1	9	3	1	1	0	0	0	0	1	1900	1	1	0	1	1	0	1	109	1	1	1	0	2	0	1	3	0	0	3	0	0
1	1	9	4	0	.	.	.	.	.	.	.	1	1	0	1	1	0	1	109	1	1	1	0	2	0	1	3	0	0	3	0	0
2	1	1	1	0	0	1	0	1	1	0	2500	1	2	1	0	1	0	1	201	1	1	1	0	2	0	1	1	0	1	3	0	0
2	1	1	2	0	1	0	1	0	0	0	4100	1	2	1	0	1	0	1	201	1	1	1	0	2	0	1	1	0	1	3	0	0
2	1	1	3	1	0	1	0	0	0	0	4100	1	2	1	0	1	0	1	201	1	1	1	0	2	0	1	1	0	1	3	0	0
2	1	1	4	0	.	.	.	.	.	.	.	1	2	1	0	1	0	1	201	1	1	1	0	2	0	1	1	0	1	3	0	0
2	1	2	1	1	0	0	0	0	0	0	1900	1	2	1	0	1	0	1	202	1	1	1	0	2	0	1	1	0	1	3	0	0
2	1	2	2	0	0	0	1	0	0	1	1900	1	2	1	0	1	0	1	202	1	1	1	0	2	0	1	1	0	1	3	0	0
2	1	2	3	0	0	0	0	0	1	0	4100	1	2	1	0	1	0	1	202	1	1	1	0	2	0	1	1	0	1	3	0	0
2	1	2	4	0	.	.	.	.	.	.	.	1	2	1	0	1	0	1	202	1	1	1	0	2	0	1	1	0	1	3	0	0
2	1	3	1	0	0	1	0	0	0	1	4100	1	2	1	0	1	0	1	203	1	1	1	0	2	0	1	1	0	1	3	0	0
2	1	3	2	1	0	0	0	0	1	0	2500	1	2	1	0	1	0	1	203	1	1	1	0	2	0	1	1	0	1	3	0	0
2	1	3	3	0	0	0	1	0	0	1	6100	1	2	1	0	1	0	1	203	1	1	1	0	2	0	1	1	0	1	3	0	0
2	1	3	4	0	.	.	.	.	.	.	.	1	2	1	0	1	0	1	203	1	1	1	0	2	0	1	1	0	1	3	0	0
2	1	4	1	0	0	0	0	1	0	1	2500	1	2	1	0	1	0	1	204	1	1	1	0	2	0	1	1	0	1	3	0	0
2	1	4	2	1	1	0	0	0	0	1	5100	1	2	1	0	1	0	1	204	1	1	1	0	2	0	1	1	0	1	3	0	0
2	1	4	3	0	0	1	0	1	0	1	5100	1	2	1	0	1	0	1	204	1	1	1	0	2	0	1	1	0	1	3	0	0
2	1	4	4	0	.	.	.	.	.	.	.	1	2	1	0	1	0	1	204	1	1	1	0	2	0	1	1	0	1	3	0	0
2	1	5	1	1	0	0	1	0	1	0	6100	1	2	1	0	1	0	1	205	1	1	1	0	2	0	1	1	0	1	3	0	0
2	1	5	2	0	0	1	0	1	0	1	3000	1	2	1	0	1	0	1	205	1	1	1	0	2	0	1	1	0	1	3	0	0
2	1	5	3	0	0	0	0	1	0	0	2500	1	2	1	0	1	0	1	205	1	1	1	0	2	0	1	1	0	1	3	0	0
2	1	5	4	0	.	.	.	.	.	.	.	1	2	1	0	1	0	1	205	1	1	1	0	2	0	1	1	0	1	3	0	0
2	1	6	1	1	1	0	1	0	0	1	3000	1	2	1	0	1	0	1	206	1	1	1	0	2	0	1	1	0	1	3	0	0
2	1	6	2	0	0	0	0	1	0	0	6100	1	2	1	0	1	0	1	206	1	1	1	0	2	0	1	1	0	1	3	0	0
2	1	6	3	0	1	0	1	0	0	0	6100	1	2	1	0	1	0	1	206	1	1	1	0	2	0	1	1	0	1	3	0	0
2	1	6	4	0	.	.	.	.	.	.	.	1	2	1	0	1	0	1	206	1	1	1	0	2	0	1	1	0	1	3	0	0
2	1	7	1	1	0	1	1	0	0	0	3000	1	2	1	0	1	0	1	207	1	1	1	0	2	0	1	1	0	1	3	0	0
2	1	7	2	0	0	1	1	0	1	0	1900	1	2	1	0	1	0	1	207	1	1	1	0	2	0	1	1	0	1	3	0	0
2	1	7	3	0	0	1	1	0	1	0	3000	1	2	1	0	1	0	1	207	1	1	1	0	2	0	1	1	0	1	3	0	0
2	1	7	4	0	.	.	.	.	.	.	.	1	2	1	0	1	0	1	207	1	1	1	0	2	0	1	1	0	1	3	0	0
2	1	8	1	1	1	0	0	0	1	0	1900	1	2	1	0	1	0	1	208	1	1	1	0	2	0	1	1	0	1	3	0	0
2	1	8	2	0	0	1	0	0	0	0	5100	1	2	1	0	1	0	1	208	1	1	1	0	2	0	1	1	0	1	3	0	0
2	1	8	3	0	1	0	0	1	1	0	5100	1	2	1	0	1	0	1	208	1	1	1	0	2	0	1	1	0	1	3	0	0
2	1	8	4	0	.	.	.	.	.	.	.	1	2	1	0	1	0	1	208	1	1	1	0	2	0	1	1	0	1	3	0	0
2	1	9	1	0	1	0	0	1	0	0	5100	1	2	1	0	1	0	1	209	1	1	1	0	2	0	1	1	0	1	3	0	0
2	1	9	2	0	1	0	0	1	1	0	6100	1	2	1	0	1	0	1	209	1	1	1	0	2	0	1	1	0	1	3	0	0
2	1	9	3	1	1	0	0	0	0	1	1900	1	2	1	0	1	0	1	209	1	1	1	0	2	0	1	1	0	1	3	0	0
2	1	9	4	0	.	.	.	.	.	.	.	1	2	1	0	1	0	1	209	1	1	1	0	2	0	1	1	0	1	3	0	0
3	1	1	1	0	0	1	0	1	1	0	2500	1	2	1	0	1	0	1	301	1	1	1	0	2	0	1	2	1	1	3	0	0
3	1	1	2	0	1	0	1	0	0	0	4100	1	2	1	0	1	0	1	301	1	1	1	0	2	0	1	2	1	1	3	0	0
3	1	1	3	0	0	1	0	0	0	0	4100	1	2	1	0	1	0	1	301	1	1	1	0	2	0	1	2	1	1	3	0	0
3	1	1	4	1	.	.	.	.	.	.	.	1	2	1	0	1	0	1	301	1	1	1	0	2	0	1	2	1	1	3	0	0
3	1	2	1	0	0	0	0	0	0	0	1900	1	2	1	0	1	0	1	302	1	1	1	0	2	0	1	2	1	1	3	0	0
3	1	2	2	0	0	0	1	0	0	1	1900	1	2	1	0	1	0	1	302	1	1	1	0	2	0	1	2	1	1	3	0	0
3	1	2	3	1	0	0	0	0	1	0	4100	1	2	1	0	1	0	1	302	1	1	1	0	2	0	1	2	1	1	3	0	0
3	1	2	4	0	.	.	.	.	.	.	.	1	2	1	0	1	0	1	302	1	1	1	0	2	0	1	2	1	1	3	0	0
3	1	3	1	0	0	1	0	0	0	1	4100	1	2	1	0	1	0	1	303	1	1	1	0	2	0	1	2	1	1	3	0	0
3	1	3	2	1	0	0	0	0	1	0	2500	1	2	1	0	1	0	1	303	1	1	1	0	2	0	1	2	1	1	3	0	0
3	1	3	3	0	0	0	1	0	0	1	6100	1	2	1	0	1	0	1	303	1	1	1	0	2	0	1	2	1	1	3	0	0
3	1	3	4	0	.	.	.	.	.	.	.	1	2	1	0	1	0	1	303	1	1	1	0	2	0	1	2	1	1	3	0	0
3	1	4	1	0	0	0	0	1	0	1	2500	1	2	1	0	1	0	1	304	1	1	1	0	2	0	1	2	1	1	3	0	0
3	1	4	2	1	1	0	0	0	0	1	5100	1	2	1	0	1	0	1	304	1	1	1	0	2	0	1	2	1	1	3	0	0
3	1	4	3	0	0	1	0	1	0	1	5100	1	2	1	0	1	0	1	304	1	1	1	0	2	0	1	2	1	1	3	0	0
3	1	4	4	0	.	.	.	.	.	.	.	1	2	1	0	1	0	1	304	1	1	1	0	2	0	1	2	1	1	3	0	0
3	1	5	1	1	0	0	1	0	1	0	6100	1	2	1	0	1	0	1	305	1	1	1	0	2	0	1	2	1	1	3	0	0
3	1	5	2	0	0	1	0	1	0	1	3000	1	2	1	0	1	0	1	305	1	1	1	0	2	0	1	2	1	1	3	0	0
3	1	5	3	0	0	0	0	1	0	0	2500	1	2	1	0	1	0	1	305	1	1	1	0	2	0	1	2	1	1	3	0	0
3	1	5	4	0	.	.	.	.	.	.	.	1	2	1	0	1	0	1	305	1	1	1	0	2	0	1	2	1	1	3	0	0
3	1	6	1	0	1	0	1	0	0	1	3000	1	2	1	0	1	0	1	306	1	1	1	0	2	0	1	2	1	1	3	0	0
3	1	6	2	0	0	0	0	1	0	0	6100	1	2	1	0	1	0	1	306	1	1	1	0	2	0	1	2	1	1	3	0	0
3	1	6	3	0	1	0	1	0	0	0	6100	1	2	1	0	1	0	1	306	1	1	1	0	2	0	1	2	1	1	3	0	0
3	1	6	4	1	.	.	.	.	.	.	.	1	2	1	0	1	0	1	306	1	1	1	0	2	0	1	2	1	1	3	0	0
3	1	7	1	0	0	1	1	0	0	0	3000	1	2	1	0	1	0	1	307	1	1	1	0	2	0	1	2	1	1	3	0	0
3	1	7	2	0	0	1	1	0	1	0	1900	1	2	1	0	1	0	1	307	1	1	1	0	2	0	1	2	1	1	3	0	0
3	1	7	3	0	0	1	1	0	1	0	3000	1	2	1	0	1	0	1	307	1	1	1	0	2	0	1	2	1	1	3	0	0
3	1	7	4	1	.	.	.	.	.	.	.	1	2	1	0	1	0	1	307	1	1	1	0	2	0	1	2	1	1	3	0	0
3	1	8	1	1	1	0	0	0	1	0	1900	1	2	1	0	1	0	1	308	1	1	1	0	2	0	1	2	1	1	3	0	0
3	1	8	2	0	0	1	0	0	0	0	5100	1	2	1	0	1	0	1	308	1	1	1	0	2	0	1	2	1	1	3	0	0
3	1	8	3	0	1	0	0	1	1	0	5100	1	2	1	0	1	0	1	308	1	1	1	0	2	0	1	2	1	1	3	0	0
3	1	8	4	0	.	.	.	.	.	.	.	1	2	1	0	1	0	1	308	1	1	1	0	2	0	1	2	1	1	3	0	0
3	1	9	1	0	1	0	0	1	0	0	5100	1	2	1	0	1	0	1	309	1	1	1	0	2	0	1	2	1	1	3	0	0
3	1	9	2	1	1	0	0	1	1	0	6100	1	2	1	0	1	0	1	309	1	1	1	0	2	0	1	2	1	1	3	0	0
3	1	9	3	0	1	0	0	0	0	1	1900	1	2	1	0	1	0	1	309	1	1	1	0	2	0	1	2	1	1	3	0	0
3	1	9	4	0	.	.	.	.	.	.	.	1	2	1	0	1	0	1	309	1	1	1	0	2	0	1	2	1	1	3	0	0
4	1	1	1	1	0	1	0	1	1	0	2500	1	3	0	0	0	1	0	401	1	1	1	0	2	0	1	3	0	0	1	0	1
4	1	1	2	0	1	0	1	0	0	0	4100	1	3	0	0	0	1	0	401	1	1	1	0	2	0	1	3	0	0	1	0	1
4	1	1	3	0	0	1	0	0	0	0	4100	1	3	0	0	0	1	0	401	1	1	1	0	2	0	1	3	0	0	1	0	1
4	1	1	4	0	.	.	.	.	.	.	.	1	3	0	0	0	1	0	401	1	1	1	0	2	0	1	3	0	0	1	0	1
4	1	2	1	1	0	0	0	0	0	0	1900	1	3	0	0	0	1	0	402	1	1	1	0	2	0	1	3	0	0	1	0	1
4	1	2	2	0	0	0	1	0	0	1	1900	1	3	0	0	0	1	0	402	1	1	1	0	2	0	1	3	0	0	1	0	1
4	1	2	3	0	0	0	0	0	1	0	4100	1	3	0	0	0	1	0	402	1	1	1	0	2	0	1	3	0	0	1	0	1
4	1	2	4	0	.	.	.	.	.	.	.	1	3	0	0	0	1	0	402	1	1	1	0	2	0	1	3	0	0	1	0	1
4	1	3	1	1	0	1	0	0	0	1	4100	1	3	0	0	0	1	0	403	1	1	1	0	2	0	1	3	0	0	1	0	1
4	1	3	2	0	0	0	0	0	1	0	2500	1	3	0	0	0	1	0	403	1	1	1	0	2	0	1	3	0	0	1	0	1
4	1	3	3	0	0	0	1	0	0	1	6100	1	3	0	0	0	1	0	403	1	1	1	0	2	0	1	3	0	0	1	0	1
4	1	3	4	0	.	.	.	.	.	.	.	1	3	0	0	0	1	0	403	1	1	1	0	2	0	1	3	0	0	1	0	1
4	1	4	1	1	0	0	0	1	0	1	2500	1	3	0	0	0	1	0	404	1	1	1	0	2	0	1	3	0	0	1	0	1
4	1	4	2	0	1	0	0	0	0	1	5100	1	3	0	0	0	1	0	404	1	1	1	0	2	0	1	3	0	0	1	0	1
4	1	4	3	0	0	1	0	1	0	1	5100	1	3	0	0	0	1	0	404	1	1	1	0	2	0	1	3	0	0	1	0	1
4	1	4	4	0	.	.	.	.	.	.	.	1	3	0	0	0	1	0	404	1	1	1	0	2	0	1	3	0	0	1	0	1
4	1	5	1	0	0	0	1	0	1	0	6100	1	3	0	0	0	1	0	405	1	1	1	0	2	0	1	3	0	0	1	0	1
4	1	5	2	1	0	1	0	1	0	1	3000	1	3	0	0	0	1	0	405	1	1	1	0	2	0	1	3	0	0	1	0	1
4	1	5	3	0	0	0	0	1	0	0	2500	1	3	0	0	0	1	0	405	1	1	1	0	2	0	1	3	0	0	1	0	1
4	1	5	4	0	.	.	.	.	.	.	.	1	3	0	0	0	1	0	405	1	1	1	0	2	0	1	3	0	0	1	0	1
4	1	6	1	1	1	0	1	0	0	1	3000	1	3	0	0	0	1	0	406	1	1	1	0	2	0	1	3	0	0	1	0	1
4	1	6	2	0	0	0	0	1	0	0	6100	1	3	0	0	0	1	0	406	1	1	1	0	2	0	1	3	0	0	1	0	1
4	1	6	3	0	1	0	1	0	0	0	6100	1	3	0	0	0	1	0	406	1	1	1	0	2	0	1	3	0	0	1	0	1
4	1	6	4	0	.	.	.	.	.	.	.	1	3	0	0	0	1	0	406	1	1	1	0	2	0	1	3	0	0	1	0	1
4	1	7	1	0	0	1	1	0	0	0	3000	1	3	0	0	0	1	0	407	1	1	1	0	2	0	1	3	0	0	1	0	1
4	1	7	2	0	0	1	1	0	1	0	1900	1	3	0	0	0	1	0	407	1	1	1	0	2	0	1	3	0	0	1	0	1
4	1	7	3	0	0	1	1	0	1	0	3000	1	3	0	0	0	1	0	407	1	1	1	0	2	0	1	3	0	0	1	0	1
4	1	7	4	1	.	.	.	.	.	.	.	1	3	0	0	0	1	0	407	1	1	1	0	2	0	1	3	0	0	1	0	1
4	1	8	1	1	1	0	0	0	1	0	1900	1	3	0	0	0	1	0	408	1	1	1	0	2	0	1	3	0	0	1	0	1
4	1	8	2	0	0	1	0	0	0	0	5100	1	3	0	0	0	1	0	408	1	1	1	0	2	0	1	3	0	0	1	0	1
4	1	8	3	0	1	0	0	1	1	0	5100	1	3	0	0	0	1	0	408	1	1	1	0	2	0	1	3	0	0	1	0	1
4	1	8	4	0	.	.	.	.	.	.	.	1	3	0	0	0	1	0	408	1	1	1	0	2	0	1	3	0	0	1	0	1
4	1	9	1	0	1	0	0	1	0	0	5100	1	3	0	0	0	1	0	409	1	1	1	0	2	0	1	3	0	0	1	0	1
4	1	9	2	0	1	0	0	1	1	0	6100	1	3	0	0	0	1	0	409	1	1	1	0	2	0	1	3	0	0	1	0	1
4	1	9	3	1	1	0	0	0	0	1	1900	1	3	0	0	0	1	0	409	1	1	1	0	2	0	1	3	0	0	1	0	1
4	1	9	4	0	.	.	.	.	.	.	.	1	3	0	0	0	1	0	409	1	1	1	0	2	0	1	3	0	0	1	0	1
5	1	1	1	0	0	1	0	1	1	0	2500	1	3	0	0	0	1	0	501	1	1	1	0	2	0	1	3	0	0	1	0	1
5	1	1	2	0	1	0	1	0	0	0	4100	1	3	0	0	0	1	0	501	1	1	1	0	2	0	1	3	0	0	1	0	1
5	1	1	3	1	0	1	0	0	0	0	4100	1	3	0	0	0	1	0	501	1	1	1	0	2	0	1	3	0	0	1	0	1
5	1	1	4	0	.	.	.	.	.	.	.	1	3	0	0	0	1	0	501	1	1	1	0	2	0	1	3	0	0	1	0	1
5	1	2	1	0	0	0	0	0	0	0	1900	1	3	0	0	0	1	0	502	1	1	1	0	2	0	1	3	0	0	1	0	1
5	1	2	2	0	0	0	1	0	0	1	1900	1	3	0	0	0	1	0	502	1	1	1	0	2	0	1	3	0	0	1	0	1
5	1	2	3	1	0	0	0	0	1	0	4100	1	3	0	0	0	1	0	502	1	1	1	0	2	0	1	3	0	0	1	0	1
5	1	2	4	0	.	.	.	.	.	.	.	1	3	0	0	0	1	0	502	1	1	1	0	2	0	1	3	0	0	1	0	1
5	1	3	1	1	0	1	0	0	0	1	4100	1	3	0	0	0	1	0	503	1	1	1	0	2	0	1	3	0	0	1	0	1
5	1	3	2	0	0	0	0	0	1	0	2500	1	3	0	0	0	1	0	503	1	1	1	0	2	0	1	3	0	0	1	0	1
5	1	3	3	0	0	0	1	0	0	1	6100	1	3	0	0	0	1	0	503	1	1	1	0	2	0	1	3	0	0	1	0	1
5	1	3	4	0	.	.	.	.	.	.	.	1	3	0	0	0	1	0	503	1	1	1	0	2	0	1	3	0	0	1	0	1
5	1	4	1	0	0	0	0	1	0	1	2500	1	3	0	0	0	1	0	504	1	1	1	0	2	0	1	3	0	0	1	0	1
5	1	4	2	1	1	0	0	0	0	1	5100	1	3	0	0	0	1	0	504	1	1	1	0	2	0	1	3	0	0	1	0	1
5	1	4	3	0	0	1	0	1	0	1	5100	1	3	0	0	0	1	0	504	1	1	1	0	2	0	1	3	0	0	1	0	1
5	1	4	4	0	.	.	.	.	.	.	.	1	3	0	0	0	1	0	504	1	1	1	0	2	0	1	3	0	0	1	0	1
5	1	5	1	1	0	0	1	0	1	0	6100	1	3	0	0	0	1	0	505	1	1	1	0	2	0	1	3	0	0	1	0	1
5	1	5	2	0	0	1	0	1	0	1	3000	1	3	0	0	0	1	0	505	1	1	1	0	2	0	1	3	0	0	1	0	1
5	1	5	3	0	0	0	0	1	0	0	2500	1	3	0	0	0	1	0	505	1	1	1	0	2	0	1	3	0	0	1	0	1
5	1	5	4	0	.	.	.	.	.	.	.	1	3	0	0	0	1	0	505	1	1	1	0	2	0	1	3	0	0	1	0	1
5	1	6	1	1	1	0	1	0	0	1	3000	1	3	0	0	0	1	0	506	1	1	1	0	2	0	1	3	0	0	1	0	1
5	1	6	2	0	0	0	0	1	0	0	6100	1	3	0	0	0	1	0	506	1	1	1	0	2	0	1	3	0	0	1	0	1
5	1	6	3	0	1	0	1	0	0	0	6100	1	3	0	0	0	1	0	506	1	1	1	0	2	0	1	3	0	0	1	0	1
5	1	6	4	0	.	.	.	.	.	.	.	1	3	0	0	0	1	0	506	1	1	1	0	2	0	1	3	0	0	1	0	1
5	1	7	1	0	0	1	1	0	0	0	3000	1	3	0	0	0	1	0	507	1	1	1	0	2	0	1	3	0	0	1	0	1
5	1	7	2	0	0	1	1	0	1	0	1900	1	3	0	0	0	1	0	507	1	1	1	0	2	0	1	3	0	0	1	0	1
5	1	7	3	0	0	1	1	0	1	0	3000	1	3	0	0	0	1	0	507	1	1	1	0	2	0	1	3	0	0	1	0	1
5	1	7	4	1	.	.	.	.	.	.	.	1	3	0	0	0	1	0	507	1	1	1	0	2	0	1	3	0	0	1	0	1
5	1	8	1	1	1	0	0	0	1	0	1900	1	3	0	0	0	1	0	508	1	1	1	0	2	0	1	3	0	0	1	0	1
5	1	8	2	0	0	1	0	0	0	0	5100	1	3	0	0	0	1	0	508	1	1	1	0	2	0	1	3	0	0	1	0	1
5	1	8	3	0	1	0	0	1	1	0	5100	1	3	0	0	0	1	0	508	1	1	1	0	2	0	1	3	0	0	1	0	1
5	1	8	4	0	.	.	.	.	.	.	.	1	3	0	0	0	1	0	508	1	1	1	0	2	0	1	3	0	0	1	0	1
5	1	9	1	0	1	0	0	1	0	0	5100	1	3	0	0	0	1	0	509	1	1	1	0	2	0	1	3	0	0	1	0	1
5	1	9	2	0	1	0	0	1	1	0	6100	1	3	0	0	0	1	0	509	1	1	1	0	2	0	1	3	0	0	1	0	1
5	1	9	3	1	1	0	0	0	0	1	1900	1	3	0	0	0	1	0	509	1	1	1	0	2	0	1	3	0	0	1	0	1
5	1	9	4	0	.	.	.	.	.	.	.	1	3	0	0	0	1	0	509	1	1	1	0	2	0	1	3	0	0	1	0	1
6	1	1	1	0	0	1	0	1	1	0	2500	1	3	0	0	0	1	1	601	1	1	1	0	1	1	1	1	0	1	1	0	1
6	1	1	2	0	1	0	1	0	0	0	4100	1	3	0	0	0	1	1	601	1	1	1	0	1	1	1	1	0	1	1	0	1
6	1	1	3	1	0	1	0	0	0	0	4100	1	3	0	0	0	1	1	601	1	1	1	0	1	1	1	1	0	1	1	0	1
6	1	1	4	0	.	.	.	.	.	.	.	1	3	0	0	0	1	1	601	1	1	1	0	1	1	1	1	0	1	1	0	1
6	1	2	1	0	0	0	0	0	0	0	1900	1	3	0	0	0	1	1	602	1	1	1	0	1	1	1	1	0	1	1	0	1
6	1	2	2	0	0	0	1	0	0	1	1900	1	3	0	0	0	1	1	602	1	1	1	0	1	1	1	1	0	1	1	0	1
6	1	2	3	1	0	0	0	0	1	0	4100	1	3	0	0	0	1	1	602	1	1	1	0	1	1	1	1	0	1	1	0	1
6	1	2	4	0	.	.	.	.	.	.	.	1	3	0	0	0	1	1	602	1	1	1	0	1	1	1	1	0	1	1	0	1
6	1	3	1	0	0	1	0	0	0	1	4100	1	3	0	0	0	1	1	603	1	1	1	0	1	1	1	1	0	1	1	0	1
6	1	3	2	1	0	0	0	0	1	0	2500	1	3	0	0	0	1	1	603	1	1	1	0	1	1	1	1	0	1	1	0	1
6	1	3	3	0	0	0	1	0	0	1	6100	1	3	0	0	0	1	1	603	1	1	1	0	1	1	1	1	0	1	1	0	1
6	1	3	4	0	.	.	.	.	.	.	.	1	3	0	0	0	1	1	603	1	1	1	0	1	1	1	1	0	1	1	0	1
6	1	4	1	0	0	0	0	1	0	1	2500	1	3	0	0	0	1	1	604	1	1	1	0	1	1	1	1	0	1	1	0	1
6	1	4	2	1	1	0	0	0	0	1	5100	1	3	0	0	0	1	1	604	1	1	1	0	1	1	1	1	0	1	1	0	1
6	1	4	3	0	0	1	0	1	0	1	5100	1	3	0	0	0	1	1	604	1	1	1	0	1	1	1	1	0	1	1	0	1
6	1	4	4	0	.	.	.	.	.	.	.	1	3	0	0	0	1	1	604	1	1	1	0	1	1	1	1	0	1	1	0	1
6	1	5	1	0	0	0	1	0	1	0	6100	1	3	0	0	0	1	1	605	1	1	1	0	1	1	1	1	0	1	1	0	1
6	1	5	2	0	0	1	0	1	0	1	3000	1	3	0	0	0	1	1	605	1	1	1	0	1	1	1	1	0	1	1	0	1
6	1	5	3	1	0	0	0	1	0	0	2500	1	3	0	0	0	1	1	605	1	1	1	0	1	1	1	1	0	1	1	0	1
6	1	5	4	0	.	.	.	.	.	.	.	1	3	0	0	0	1	1	605	1	1	1	0	1	1	1	1	0	1	1	0	1
6	1	6	1	0	1	0	1	0	0	1	3000	1	3	0	0	0	1	1	606	1	1	1	0	1	1	1	1	0	1	1	0	1
6	1	6	2	1	0	0	0	1	0	0	6100	1	3	0	0	0	1	1	606	1	1	1	0	1	1	1	1	0	1	1	0	1
6	1	6	3	0	1	0	1	0	0	0	6100	1	3	0	0	0	1	1	606	1	1	1	0	1	1	1	1	0	1	1	0	1
6	1	6	4	0	.	.	.	.	.	.	.	1	3	0	0	0	1	1	606	1	1	1	0	1	1	1	1	0	1	1	0	1
6	1	7	1	0	0	1	1	0	0	0	3000	1	3	0	0	0	1	1	607	1	1	1	0	1	1	1	1	0	1	1	0	1
6	1	7	2	1	0	1	1	0	1	0	1900	1	3	0	0	0	1	1	607	1	1	1	0	1	1	1	1	0	1	1	0	1
6	1	7	3	0	0	1	1	0	1	0	3000	1	3	0	0	0	1	1	607	1	1	1	0	1	1	1	1	0	1	1	0	1
6	1	7	4	0	.	.	.	.	.	.	.	1	3	0	0	0	1	1	607	1	1	1	0	1	1	1	1	0	1	1	0	1
6	1	8	1	1	1	0	0	0	1	0	1900	1	3	0	0	0	1	1	608	1	1	1	0	1	1	1	1	0	1	1	0	1
6	1	8	2	0	0	1	0	0	0	0	5100	1	3	0	0	0	1	1	608	1	1	1	0	1	1	1	1	0	1	1	0	1
6	1	8	3	0	1	0	0	1	1	0	5100	1	3	0	0	0	1	1	608	1	1	1	0	1	1	1	1	0	1	1	0	1
6	1	8	4	0	.	.	.	.	.	.	.	1	3	0	0	0	1	1	608	1	1	1	0	1	1	1	1	0	1	1	0	1
6	1	9	1	0	1	0	0	1	0	0	5100	1	3	0	0	0	1	1	609	1	1	1	0	1	1	1	1	0	1	1	0	1
6	1	9	2	0	1	0	0	1	1	0	6100	1	3	0	0	0	1	1	609	1	1	1	0	1	1	1	1	0	1	1	0	1
6	1	9	3	1	1	0	0	0	0	1	1900	1	3	0	0	0	1	1	609	1	1	1	0	1	1	1	1	0	1	1	0	1
6	1	9	4	0	.	.	.	.	.	.	.	1	3	0	0	0	1	1	609	1	1	1	0	1	1	1	1	0	1	1	0	1
7	1	1	1	1	0	1	0	1	1	0	2500	1	3	0	0	0	1	1	701	1	1	1	0	2	0	1	3	0	0	1	0	1
7	1	1	2	0	1	0	1	0	0	0	4100	1	3	0	0	0	1	1	701	1	1	1	0	2	0	1	3	0	0	1	0	1
7	1	1	3	0	0	1	0	0	0	0	4100	1	3	0	0	0	1	1	701	1	1	1	0	2	0	1	3	0	0	1	0	1
7	1	1	4	0	.	.	.	.	.	.	.	1	3	0	0	0	1	1	701	1	1	1	0	2	0	1	3	0	0	1	0	1
7	1	2	1	1	0	0	0	0	0	0	1900	1	3	0	0	0	1	1	702	1	1	1	0	2	0	1	3	0	0	1	0	1
7	1	2	2	0	0	0	1	0	0	1	1900	1	3	0	0	0	1	1	702	1	1	1	0	2	0	1	3	0	0	1	0	1
7	1	2	3	0	0	0	0	0	1	0	4100	1	3	0	0	0	1	1	702	1	1	1	0	2	0	1	3	0	0	1	0	1
7	1	2	4	0	.	.	.	.	.	.	.	1	3	0	0	0	1	1	702	1	1	1	0	2	0	1	3	0	0	1	0	1
7	1	3	1	0	0	1	0	0	0	1	4100	1	3	0	0	0	1	1	703	1	1	1	0	2	0	1	3	0	0	1	0	1
7	1	3	2	1	0	0	0	0	1	0	2500	1	3	0	0	0	1	1	703	1	1	1	0	2	0	1	3	0	0	1	0	1
7	1	3	3	0	0	0	1	0	0	1	6100	1	3	0	0	0	1	1	703	1	1	1	0	2	0	1	3	0	0	1	0	1
7	1	3	4	0	.	.	.	.	.	.	.	1	3	0	0	0	1	1	703	1	1	1	0	2	0	1	3	0	0	1	0	1
7	1	4	1	1	0	0	0	1	0	1	2500	1	3	0	0	0	1	1	704	1	1	1	0	2	0	1	3	0	0	1	0	1
7	1	4	2	0	1	0	0	0	0	1	5100	1	3	0	0	0	1	1	704	1	1	1	0	2	0	1	3	0	0	1	0	1
7	1	4	3	0	0	1	0	1	0	1	5100	1	3	0	0	0	1	1	704	1	1	1	0	2	0	1	3	0	0	1	0	1
7	1	4	4	0	.	.	.	.	.	.	.	1	3	0	0	0	1	1	704	1	1	1	0	2	0	1	3	0	0	1	0	1
7	1	5	1	0	0	0	1	0	1	0	6100	1	3	0	0	0	1	1	705	1	1	1	0	2	0	1	3	0	0	1	0	1
7	1	5	2	0	0	1	0	1	0	1	3000	1	3	0	0	0	1	1	705	1	1	1	0	2	0	1	3	0	0	1	0	1
7	1	5	3	1	0	0	0	1	0	0	2500	1	3	0	0	0	1	1	705	1	1	1	0	2	0	1	3	0	0	1	0	1
7	1	5	4	0	.	.	.	.	.	.	.	1	3	0	0	0	1	1	705	1	1	1	0	2	0	1	3	0	0	1	0	1
7	1	6	1	0	1	0	1	0	0	1	3000	1	3	0	0	0	1	1	706	1	1	1	0	2	0	1	3	0	0	1	0	1
7	1	6	2	1	0	0	0	1	0	0	6100	1	3	0	0	0	1	1	706	1	1	1	0	2	0	1	3	0	0	1	0	1
7	1	6	3	0	1	0	1	0	0	0	6100	1	3	0	0	0	1	1	706	1	1	1	0	2	0	1	3	0	0	1	0	1
7	1	6	4	0	.	.	.	.	.	.	.	1	3	0	0	0	1	1	706	1	1	1	0	2	0	1	3	0	0	1	0	1
7	1	7	1	0	0	1	1	0	0	0	3000	1	3	0	0	0	1	1	707	1	1	1	0	2	0	1	3	0	0	1	0	1
7	1	7	2	0	0	1	1	0	1	0	1900	1	3	0	0	0	1	1	707	1	1	1	0	2	0	1	3	0	0	1	0	1
7	1	7	3	0	0	1	1	0	1	0	3000	1	3	0	0	0	1	1	707	1	1	1	0	2	0	1	3	0	0	1	0	1
7	1	7	4	1	.	.	.	.	.	.	.	1	3	0	0	0	1	1	707	1	1	1	0	2	0	1	3	0	0	1	0	1
7	1	8	1	0	1	0	0	0	1	0	1900	1	3	0	0	0	1	1	708	1	1	1	0	2	0	1	3	0	0	1	0	1
7	1	8	2	1	0	1	0	0	0	0	5100	1	3	0	0	0	1	1	708	1	1	1	0	2	0	1	3	0	0	1	0	1
7	1	8	3	0	1	0	0	1	1	0	5100	1	3	0	0	0	1	1	708	1	1	1	0	2	0	1	3	0	0	1	0	1
7	1	8	4	0	.	.	.	.	.	.	.	1	3	0	0	0	1	1	708	1	1	1	0	2	0	1	3	0	0	1	0	1
7	1	9	1	1	1	0	0	1	0	0	5100	1	3	0	0	0	1	1	709	1	1	1	0	2	0	1	3	0	0	1	0	1
7	1	9	2	0	1	0	0	1	1	0	6100	1	3	0	0	0	1	1	709	1	1	1	0	2	0	1	3	0	0	1	0	1
7	1	9	3	0	1	0	0	0	0	1	1900	1	3	0	0	0	1	1	709	1	1	1	0	2	0	1	3	0	0	1	0	1
7	1	9	4	0	.	.	.	.	.	.	.	1	3	0	0	0	1	1	709	1	1	1	0	2	0	1	3	0	0	1	0	1
8	1	1	1	0	0	1	0	1	1	0	2500	1	1	0	1	1	0	1	801	2	0	1	1	3	0	0	3	0	0	2	1	1
8	1	1	2	0	1	0	1	0	0	0	4100	1	1	0	1	1	0	1	801	2	0	1	1	3	0	0	3	0	0	2	1	1
8	1	1	3	1	0	1	0	0	0	0	4100	1	1	0	1	1	0	1	801	2	0	1	1	3	0	0	3	0	0	2	1	1
8	1	1	4	0	.	.	.	.	.	.	.	1	1	0	1	1	0	1	801	2	0	1	1	3	0	0	3	0	0	2	1	1
8	1	2	1	0	0	0	0	0	0	0	1900	1	1	0	1	1	0	1	802	2	0	1	1	3	0	0	3	0	0	2	1	1
8	1	2	2	0	0	0	1	0	0	1	1900	1	1	0	1	1	0	1	802	2	0	1	1	3	0	0	3	0	0	2	1	1
8	1	2	3	1	0	0	0	0	1	0	4100	1	1	0	1	1	0	1	802	2	0	1	1	3	0	0	3	0	0	2	1	1
8	1	2	4	0	.	.	.	.	.	.	.	1	1	0	1	1	0	1	802	2	0	1	1	3	0	0	3	0	0	2	1	1
8	1	3	1	0	0	1	0	0	0	1	4100	1	1	0	1	1	0	1	803	2	0	1	1	3	0	0	3	0	0	2	1	1
8	1	3	2	1	0	0	0	0	1	0	2500	1	1	0	1	1	0	1	803	2	0	1	1	3	0	0	3	0	0	2	1	1
8	1	3	3	0	0	0	1	0	0	1	6100	1	1	0	1	1	0	1	803	2	0	1	1	3	0	0	3	0	0	2	1	1
8	1	3	4	0	.	.	.	.	.	.	.	1	1	0	1	1	0	1	803	2	0	1	1	3	0	0	3	0	0	2	1	1
8	1	4	1	1	0	0	0	1	0	1	2500	1	1	0	1	1	0	1	804	2	0	1	1	3	0	0	3	0	0	2	1	1
8	1	4	2	0	1	0	0	0	0	1	5100	1	1	0	1	1	0	1	804	2	0	1	1	3	0	0	3	0	0	2	1	1
8	1	4	3	0	0	1	0	1	0	1	5100	1	1	0	1	1	0	1	804	2	0	1	1	3	0	0	3	0	0	2	1	1
8	1	4	4	0	.	.	.	.	.	.	.	1	1	0	1	1	0	1	804	2	0	1	1	3	0	0	3	0	0	2	1	1
8	1	5	1	0	0	0	1	0	1	0	6100	1	1	0	1	1	0	1	805	2	0	1	1	3	0	0	3	0	0	2	1	1
8	1	5	2	1	0	1	0	1	0	1	3000	1	1	0	1	1	0	1	805	2	0	1	1	3	0	0	3	0	0	2	1	1
8	1	5	3	0	0	0	0	1	0	0	2500	1	1	0	1	1	0	1	805	2	0	1	1	3	0	0	3	0	0	2	1	1
8	1	5	4	0	.	.	.	.	.	.	.	1	1	0	1	1	0	1	805	2	0	1	1	3	0	0	3	0	0	2	1	1
8	1	6	1	0	1	0	1	0	0	1	3000	1	1	0	1	1	0	1	806	2	0	1	1	3	0	0	3	0	0	2	1	1
8	1	6	2	1	0	0	0	1	0	0	6100	1	1	0	1	1	0	1	806	2	0	1	1	3	0	0	3	0	0	2	1	1
8	1	6	3	0	1	0	1	0	0	0	6100	1	1	0	1	1	0	1	806	2	0	1	1	3	0	0	3	0	0	2	1	1
8	1	6	4	0	.	.	.	.	.	.	.	1	1	0	1	1	0	1	806	2	0	1	1	3	0	0	3	0	0	2	1	1
8	1	7	1	0	0	1	1	0	0	0	3000	1	1	0	1	1	0	1	807	2	0	1	1	3	0	0	3	0	0	2	1	1
8	1	7	2	1	0	1	1	0	1	0	1900	1	1	0	1	1	0	1	807	2	0	1	1	3	0	0	3	0	0	2	1	1
8	1	7	3	0	0	1	1	0	1	0	3000	1	1	0	1	1	0	1	807	2	0	1	1	3	0	0	3	0	0	2	1	1
8	1	7	4	0	.	.	.	.	.	.	.	1	1	0	1	1	0	1	807	2	0	1	1	3	0	0	3	0	0	2	1	1
8	1	8	1	1	1	0	0	0	1	0	1900	1	1	0	1	1	0	1	808	2	0	1	1	3	0	0	3	0	0	2	1	1
8	1	8	2	0	0	1	0	0	0	0	5100	1	1	0	1	1	0	1	808	2	0	1	1	3	0	0	3	0	0	2	1	1
8	1	8	3	0	1	0	0	1	1	0	5100	1	1	0	1	1	0	1	808	2	0	1	1	3	0	0	3	0	0	2	1	1
8	1	8	4	0	.	.	.	.	.	.	.	1	1	0	1	1	0	1	808	2	0	1	1	3	0	0	3	0	0	2	1	1
8	1	9	1	0	1	0	0	1	0	0	5100	1	1	0	1	1	0	1	809	2	0	1	1	3	0	0	3	0	0	2	1	1
8	1	9	2	1	1	0	0	1	1	0	6100	1	1	0	1	1	0	1	809	2	0	1	1	3	0	0	3	0	0	2	1	1
8	1	9	3	0	1	0	0	0	0	1	1900	1	1	0	1	1	0	1	809	2	0	1	1	3	0	0	3	0	0	2	1	1
8	1	9	4	0	.	.	.	.	.	.	.	1	1	0	1	1	0	1	809	2	0	1	1	3	0	0	3	0	0	2	1	1
9	1	1	1	0	0	1	0	1	1	0	2500	1	3	0	0	0	1	0	901	2	0	1	1	1	1	1	3	0	0	2	1	1
9	1	1	2	0	1	0	1	0	0	0	4100	1	3	0	0	0	1	0	901	2	0	1	1	1	1	1	3	0	0	2	1	1
9	1	1	3	1	0	1	0	0	0	0	4100	1	3	0	0	0	1	0	901	2	0	1	1	1	1	1	3	0	0	2	1	1
9	1	1	4	0	.	.	.	.	.	.	.	1	3	0	0	0	1	0	901	2	0	1	1	1	1	1	3	0	0	2	1	1
9	1	2	1	1	0	0	0	0	0	0	1900	1	3	0	0	0	1	0	902	2	0	1	1	1	1	1	3	0	0	2	1	1
9	1	2	2	0	0	0	1	0	0	1	1900	1	3	0	0	0	1	0	902	2	0	1	1	1	1	1	3	0	0	2	1	1
9	1	2	3	0	0	0	0	0	1	0	4100	1	3	0	0	0	1	0	902	2	0	1	1	1	1	1	3	0	0	2	1	1
9	1	2	4	0	.	.	.	.	.	.	.	1	3	0	0	0	1	0	902	2	0	1	1	1	1	1	3	0	0	2	1	1
9	1	3	1	0	0	1	0	0	0	1	4100	1	3	0	0	0	1	0	903	2	0	1	1	1	1	1	3	0	0	2	1	1
9	1	3	2	1	0	0	0	0	1	0	2500	1	3	0	0	0	1	0	903	2	0	1	1	1	1	1	3	0	0	2	1	1
9	1	3	3	0	0	0	1	0	0	1	6100	1	3	0	0	0	1	0	903	2	0	1	1	1	1	1	3	0	0	2	1	1
9	1	3	4	0	.	.	.	.	.	.	.	1	3	0	0	0	1	0	903	2	0	1	1	1	1	1	3	0	0	2	1	1
9	1	4	1	0	0	0	0	1	0	1	2500	1	3	0	0	0	1	0	904	2	0	1	1	1	1	1	3	0	0	2	1	1
9	1	4	2	1	1	0	0	0	0	1	5100	1	3	0	0	0	1	0	904	2	0	1	1	1	1	1	3	0	0	2	1	1
9	1	4	3	0	0	1	0	1	0	1	5100	1	3	0	0	0	1	0	904	2	0	1	1	1	1	1	3	0	0	2	1	1
9	1	4	4	0	.	.	.	.	.	.	.	1	3	0	0	0	1	0	904	2	0	1	1	1	1	1	3	0	0	2	1	1
9	1	5	1	1	0	0	1	0	1	0	6100	1	3	0	0	0	1	0	905	2	0	1	1	1	1	1	3	0	0	2	1	1
9	1	5	2	0	0	1	0	1	0	1	3000	1	3	0	0	0	1	0	905	2	0	1	1	1	1	1	3	0	0	2	1	1
9	1	5	3	0	0	0	0	1	0	0	2500	1	3	0	0	0	1	0	905	2	0	1	1	1	1	1	3	0	0	2	1	1
9	1	5	4	0	.	.	.	.	.	.	.	1	3	0	0	0	1	0	905	2	0	1	1	1	1	1	3	0	0	2	1	1
9	1	6	1	0	1	0	1	0	0	1	3000	1	3	0	0	0	1	0	906	2	0	1	1	1	1	1	3	0	0	2	1	1
9	1	6	2	1	0	0	0	1	0	0	6100	1	3	0	0	0	1	0	906	2	0	1	1	1	1	1	3	0	0	2	1	1
9	1	6	3	0	1	0	1	0	0	0	6100	1	3	0	0	0	1	0	906	2	0	1	1	1	1	1	3	0	0	2	1	1
9	1	6	4	0	.	.	.	.	.	.	.	1	3	0	0	0	1	0	906	2	0	1	1	1	1	1	3	0	0	2	1	1
9	1	7	1	0	0	1	1	0	0	0	3000	1	3	0	0	0	1	0	907	2	0	1	1	1	1	1	3	0	0	2	1	1
9	1	7	2	1	0	1	1	0	1	0	1900	1	3	0	0	0	1	0	907	2	0	1	1	1	1	1	3	0	0	2	1	1
9	1	7	3	0	0	1	1	0	1	0	3000	1	3	0	0	0	1	0	907	2	0	1	1	1	1	1	3	0	0	2	1	1
9	1	7	4	0	.	.	.	.	.	.	.	1	3	0	0	0	1	0	907	2	0	1	1	1	1	1	3	0	0	2	1	1
9	1	8	1	1	1	0	0	0	1	0	1900	1	3	0	0	0	1	0	908	2	0	1	1	1	1	1	3	0	0	2	1	1
9	1	8	2	0	0	1	0	0	0	0	5100	1	3	0	0	0	1	0	908	2	0	1	1	1	1	1	3	0	0	2	1	1
9	1	8	3	0	1	0	0	1	1	0	5100	1	3	0	0	0	1	0	908	2	0	1	1	1	1	1	3	0	0	2	1	1
9	1	8	4	0	.	.	.	.	.	.	.	1	3	0	0	0	1	0	908	2	0	1	1	1	1	1	3	0	0	2	1	1
9	1	9	1	0	1	0	0	1	0	0	5100	1	3	0	0	0	1	0	909	2	0	1	1	1	1	1	3	0	0	2	1	1
9	1	9	2	0	1	0	0	1	1	0	6100	1	3	0	0	0	1	0	909	2	0	1	1	1	1	1	3	0	0	2	1	1
9	1	9	3	1	1	0	0	0	0	1	1900	1	3	0	0	0	1	0	909	2	0	1	1	1	1	1	3	0	0	2	1	1
9	1	9	4	0	.	.	.	.	.	.	.	1	3	0	0	0	1	0	909	2	0	1	1	1	1	1	3	0	0	2	1	1
10	1	1	1	0	0	1	0	1	1	0	2500	1	3	0	0	0	1	1	1001	2	0	1	1	1	1	1	3	0	0	3	0	0
10	1	1	2	0	1	0	1	0	0	0	4100	1	3	0	0	0	1	1	1001	2	0	1	1	1	1	1	3	0	0	3	0	0
10	1	1	3	0	0	1	0	0	0	0	4100	1	3	0	0	0	1	1	1001	2	0	1	1	1	1	1	3	0	0	3	0	0
10	1	1	4	1	.	.	.	.	.	.	.	1	3	0	0	0	1	1	1001	2	0	1	1	1	1	1	3	0	0	3	0	0
10	1	2	1	0	0	0	0	0	0	0	1900	1	3	0	0	0	1	1	1002	2	0	1	1	1	1	1	3	0	0	3	0	0
10	1	2	2	1	0	0	1	0	0	1	1900	1	3	0	0	0	1	1	1002	2	0	1	1	1	1	1	3	0	0	3	0	0
10	1	2	3	0	0	0	0	0	1	0	4100	1	3	0	0	0	1	1	1002	2	0	1	1	1	1	1	3	0	0	3	0	0
10	1	2	4	0	.	.	.	.	.	.	.	1	3	0	0	0	1	1	1002	2	0	1	1	1	1	1	3	0	0	3	0	0
10	1	3	1	1	0	1	0	0	0	1	4100	1	3	0	0	0	1	1	1003	2	0	1	1	1	1	1	3	0	0	3	0	0
10	1	3	2	0	0	0	0	0	1	0	2500	1	3	0	0	0	1	1	1003	2	0	1	1	1	1	1	3	0	0	3	0	0
10	1	3	3	0	0	0	1	0	0	1	6100	1	3	0	0	0	1	1	1003	2	0	1	1	1	1	1	3	0	0	3	0	0
10	1	3	4	0	.	.	.	.	.	.	.	1	3	0	0	0	1	1	1003	2	0	1	1	1	1	1	3	0	0	3	0	0
10	1	4	1	1	0	0	0	1	0	1	2500	1	3	0	0	0	1	1	1004	2	0	1	1	1	1	1	3	0	0	3	0	0
10	1	4	2	0	1	0	0	0	0	1	5100	1	3	0	0	0	1	1	1004	2	0	1	1	1	1	1	3	0	0	3	0	0
10	1	4	3	0	0	1	0	1	0	1	5100	1	3	0	0	0	1	1	1004	2	0	1	1	1	1	1	3	0	0	3	0	0
10	1	4	4	0	.	.	.	.	.	.	.	1	3	0	0	0	1	1	1004	2	0	1	1	1	1	1	3	0	0	3	0	0
10	1	5	1	0	0	0	1	0	1	0	6100	1	3	0	0	0	1	1	1005	2	0	1	1	1	1	1	3	0	0	3	0	0
10	1	5	2	1	0	1	0	1	0	1	3000	1	3	0	0	0	1	1	1005	2	0	1	1	1	1	1	3	0	0	3	0	0
10	1	5	3	0	0	0	0	1	0	0	2500	1	3	0	0	0	1	1	1005	2	0	1	1	1	1	1	3	0	0	3	0	0
10	1	5	4	0	.	.	.	.	.	.	.	1	3	0	0	0	1	1	1005	2	0	1	1	1	1	1	3	0	0	3	0	0
10	1	6	1	0	1	0	1	0	0	1	3000	1	3	0	0	0	1	1	1006	2	0	1	1	1	1	1	3	0	0	3	0	0
10	1	6	2	0	0	0	0	1	0	0	6100	1	3	0	0	0	1	1	1006	2	0	1	1	1	1	1	3	0	0	3	0	0
10	1	6	3	0	1	0	1	0	0	0	6100	1	3	0	0	0	1	1	1006	2	0	1	1	1	1	1	3	0	0	3	0	0
10	1	6	4	1	.	.	.	.	.	.	.	1	3	0	0	0	1	1	1006	2	0	1	1	1	1	1	3	0	0	3	0	0
10	1	7	1	0	0	1	1	0	0	0	3000	1	3	0	0	0	1	1	1007	2	0	1	1	1	1	1	3	0	0	3	0	0
10	1	7	2	0	0	1	1	0	1	0	1900	1	3	0	0	0	1	1	1007	2	0	1	1	1	1	1	3	0	0	3	0	0
10	1	7	3	0	0	1	1	0	1	0	3000	1	3	0	0	0	1	1	1007	2	0	1	1	1	1	1	3	0	0	3	0	0
10	1	7	4	0	.	.	.	.	.	.	.	1	3	0	0	0	1	1	1007	2	0	1	1	1	1	1	3	0	0	3	0	0
10	1	8	1	0	1	0	0	0	1	0	1900	1	3	0	0	0	1	1	1008	2	0	1	1	1	1	1	3	0	0	3	0	0
10	1	8	2	1	0	1	0	0	0	0	5100	1	3	0	0	0	1	1	1008	2	0	1	1	1	1	1	3	0	0	3	0	0
10	1	8	3	0	1	0	0	1	1	0	5100	1	3	0	0	0	1	1	1008	2	0	1	1	1	1	1	3	0	0	3	0	0
10	1	8	4	0	.	.	.	.	.	.	.	1	3	0	0	0	1	1	1008	2	0	1	1	1	1	1	3	0	0	3	0	0
10	1	9	1	0	1	0	0	1	0	0	5100	1	3	0	0	0	1	1	1009	2	0	1	1	1	1	1	3	0	0	3	0	0
10	1	9	2	0	1	0	0	1	1	0	6100	1	3	0	0	0	1	1	1009	2	0	1	1	1	1	1	3	0	0	3	0	0
10	1	9	3	1	1	0	0	0	0	1	1900	1	3	0	0	0	1	1	1009	2	0	1	1	1	1	1	3	0	0	3	0	0
10	1	9	4	0	.	.	.	.	.	.	.	1	3	0	0	0	1	1	1009	2	0	1	1	1	1	1	3	0	0	3	0	0
11	1	1	1	0	0	1	0	1	1	0	2500	1	2	1	0	1	0	0	1101	2	0	1	1	1	1	1	1	0	1	2	1	1
11	1	1	2	1	1	0	1	0	0	0	4100	1	2	1	0	1	0	0	1101	2	0	1	1	1	1	1	1	0	1	2	1	1
11	1	1	3	0	0	1	0	0	0	0	4100	1	2	1	0	1	0	0	1101	2	0	1	1	1	1	1	1	0	1	2	1	1
11	1	1	4	0	.	.	.	.	.	.	.	1	2	1	0	1	0	0	1101	2	0	1	1	1	1	1	1	0	1	2	1	1
11	1	2	1	0	0	0	0	0	0	0	1900	1	2	1	0	1	0	0	1102	2	0	1	1	1	1	1	1	0	1	2	1	1
11	1	2	2	1	0	0	1	0	0	1	1900	1	2	1	0	1	0	0	1102	2	0	1	1	1	1	1	1	0	1	2	1	1
11	1	2	3	0	0	0	0	0	1	0	4100	1	2	1	0	1	0	0	1102	2	0	1	1	1	1	1	1	0	1	2	1	1
11	1	2	4	0	.	.	.	.	.	.	.	1	2	1	0	1	0	0	1102	2	0	1	1	1	1	1	1	0	1	2	1	1
11	1	3	1	0	0	1	0	0	0	1	4100	1	2	1	0	1	0	0	1103	2	0	1	1	1	1	1	1	0	1	2	1	1
11	1	3	2	0	0	0	0	0	1	0	2500	1	2	1	0	1	0	0	1103	2	0	1	1	1	1	1	1	0	1	2	1	1
11	1	3	3	1	0	0	1	0	0	1	6100	1	2	1	0	1	0	0	1103	2	0	1	1	1	1	1	1	0	1	2	1	1
11	1	3	4	0	.	.	.	.	.	.	.	1	2	1	0	1	0	0	1103	2	0	1	1	1	1	1	1	0	1	2	1	1
11	1	4	1	0	0	0	0	1	0	1	2500	1	2	1	0	1	0	0	1104	2	0	1	1	1	1	1	1	0	1	2	1	1
11	1	4	2	1	1	0	0	0	0	1	5100	1	2	1	0	1	0	0	1104	2	0	1	1	1	1	1	1	0	1	2	1	1
11	1	4	3	0	0	1	0	1	0	1	5100	1	2	1	0	1	0	0	1104	2	0	1	1	1	1	1	1	0	1	2	1	1
11	1	4	4	0	.	.	.	.	.	.	.	1	2	1	0	1	0	0	1104	2	0	1	1	1	1	1	1	0	1	2	1	1
11	1	5	1	1	0	0	1	0	1	0	6100	1	2	1	0	1	0	0	1105	2	0	1	1	1	1	1	1	0	1	2	1	1
11	1	5	2	0	0	1	0	1	0	1	3000	1	2	1	0	1	0	0	1105	2	0	1	1	1	1	1	1	0	1	2	1	1
11	1	5	3	0	0	0	0	1	0	0	2500	1	2	1	0	1	0	0	1105	2	0	1	1	1	1	1	1	0	1	2	1	1
11	1	5	4	0	.	.	.	.	.	.	.	1	2	1	0	1	0	0	1105	2	0	1	1	1	1	1	1	0	1	2	1	1
11	1	6	1	1	1	0	1	0	0	1	3000	1	2	1	0	1	0	0	1106	2	0	1	1	1	1	1	1	0	1	2	1	1
11	1	6	2	0	0	0	0	1	0	0	6100	1	2	1	0	1	0	0	1106	2	0	1	1	1	1	1	1	0	1	2	1	1
11	1	6	3	0	1	0	1	0	0	0	6100	1	2	1	0	1	0	0	1106	2	0	1	1	1	1	1	1	0	1	2	1	1
11	1	6	4	0	.	.	.	.	.	.	.	1	2	1	0	1	0	0	1106	2	0	1	1	1	1	1	1	0	1	2	1	1
11	1	7	1	1	0	1	1	0	0	0	3000	1	2	1	0	1	0	0	1107	2	0	1	1	1	1	1	1	0	1	2	1	1
11	1	7	2	0	0	1	1	0	1	0	1900	1	2	1	0	1	0	0	1107	2	0	1	1	1	1	1	1	0	1	2	1	1
11	1	7	3	0	0	1	1	0	1	0	3000	1	2	1	0	1	0	0	1107	2	0	1	1	1	1	1	1	0	1	2	1	1
11	1	7	4	0	.	.	.	.	.	.	.	1	2	1	0	1	0	0	1107	2	0	1	1	1	1	1	1	0	1	2	1	1
11	1	8	1	0	1	0	0	0	1	0	1900	1	2	1	0	1	0	0	1108	2	0	1	1	1	1	1	1	0	1	2	1	1
11	1	8	2	1	0	1	0	0	0	0	5100	1	2	1	0	1	0	0	1108	2	0	1	1	1	1	1	1	0	1	2	1	1
11	1	8	3	0	1	0	0	1	1	0	5100	1	2	1	0	1	0	0	1108	2	0	1	1	1	1	1	1	0	1	2	1	1
11	1	8	4	0	.	.	.	.	.	.	.	1	2	1	0	1	0	0	1108	2	0	1	1	1	1	1	1	0	1	2	1	1
11	1	9	1	0	1	0	0	1	0	0	5100	1	2	1	0	1	0	0	1109	2	0	1	1	1	1	1	1	0	1	2	1	1
11	1	9	2	0	1	0	0	1	1	0	6100	1	2	1	0	1	0	0	1109	2	0	1	1	1	1	1	1	0	1	2	1	1
11	1	9	3	1	1	0	0	0	0	1	1900	1	2	1	0	1	0	0	1109	2	0	1	1	1	1	1	1	0	1	2	1	1
11	1	9	4	0	.	.	.	.	.	.	.	1	2	1	0	1	0	0	1109	2	0	1	1	1	1	1	1	0	1	2	1	1
12	1	1	1	0	0	1	0	1	1	0	2500	1	1	0	1	1	0	1	1201	2	0	1	1	1	1	1	3	0	0	1	0	1
12	1	1	2	0	1	0	1	0	0	0	4100	1	1	0	1	1	0	1	1201	2	0	1	1	1	1	1	3	0	0	1	0	1
12	1	1	3	1	0	1	0	0	0	0	4100	1	1	0	1	1	0	1	1201	2	0	1	1	1	1	1	3	0	0	1	0	1
12	1	1	4	0	.	.	.	.	.	.	.	1	1	0	1	1	0	1	1201	2	0	1	1	1	1	1	3	0	0	1	0	1
12	1	2	1	0	0	0	0	0	0	0	1900	1	1	0	1	1	0	1	1202	2	0	1	1	1	1	1	3	0	0	1	0	1
12	1	2	2	0	0	0	1	0	0	1	1900	1	1	0	1	1	0	1	1202	2	0	1	1	1	1	1	3	0	0	1	0	1
12	1	2	3	1	0	0	0	0	1	0	4100	1	1	0	1	1	0	1	1202	2	0	1	1	1	1	1	3	0	0	1	0	1
12	1	2	4	0	.	.	.	.	.	.	.	1	1	0	1	1	0	1	1202	2	0	1	1	1	1	1	3	0	0	1	0	1
12	1	3	1	0	0	1	0	0	0	1	4100	1	1	0	1	1	0	1	1203	2	0	1	1	1	1	1	3	0	0	1	0	1
12	1	3	2	1	0	0	0	0	1	0	2500	1	1	0	1	1	0	1	1203	2	0	1	1	1	1	1	3	0	0	1	0	1
12	1	3	3	0	0	0	1	0	0	1	6100	1	1	0	1	1	0	1	1203	2	0	1	1	1	1	1	3	0	0	1	0	1
12	1	3	4	0	.	.	.	.	.	.	.	1	1	0	1	1	0	1	1203	2	0	1	1	1	1	1	3	0	0	1	0	1
12	1	4	1	0	0	0	0	1	0	1	2500	1	1	0	1	1	0	1	1204	2	0	1	1	1	1	1	3	0	0	1	0	1
12	1	4	2	1	1	0	0	0	0	1	5100	1	1	0	1	1	0	1	1204	2	0	1	1	1	1	1	3	0	0	1	0	1
12	1	4	3	0	0	1	0	1	0	1	5100	1	1	0	1	1	0	1	1204	2	0	1	1	1	1	1	3	0	0	1	0	1
12	1	4	4	0	.	.	.	.	.	.	.	1	1	0	1	1	0	1	1204	2	0	1	1	1	1	1	3	0	0	1	0	1
12	1	5	1	0	0	0	1	0	1	0	6100	1	1	0	1	1	0	1	1205	2	0	1	1	1	1	1	3	0	0	1	0	1
12	1	5	2	0	0	1	0	1	0	1	3000	1	1	0	1	1	0	1	1205	2	0	1	1	1	1	1	3	0	0	1	0	1
12	1	5	3	1	0	0	0	1	0	0	2500	1	1	0	1	1	0	1	1205	2	0	1	1	1	1	1	3	0	0	1	0	1
12	1	5	4	0	.	.	.	.	.	.	.	1	1	0	1	1	0	1	1205	2	0	1	1	1	1	1	3	0	0	1	0	1
12	1	6	1	0	1	0	1	0	0	1	3000	1	1	0	1	1	0	1	1206	2	0	1	1	1	1	1	3	0	0	1	0	1
12	1	6	2	1	0	0	0	1	0	0	6100	1	1	0	1	1	0	1	1206	2	0	1	1	1	1	1	3	0	0	1	0	1
12	1	6	3	0	1	0	1	0	0	0	6100	1	1	0	1	1	0	1	1206	2	0	1	1	1	1	1	3	0	0	1	0	1
12	1	6	4	0	.	.	.	.	.	.	.	1	1	0	1	1	0	1	1206	2	0	1	1	1	1	1	3	0	0	1	0	1
12	1	7	1	0	0	1	1	0	0	0	3000	1	1	0	1	1	0	1	1207	2	0	1	1	1	1	1	3	0	0	1	0	1
12	1	7	2	0	0	1	1	0	1	0	1900	1	1	0	1	1	0	1	1207	2	0	1	1	1	1	1	3	0	0	1	0	1
12	1	7	3	0	0	1	1	0	1	0	3000	1	1	0	1	1	0	1	1207	2	0	1	1	1	1	1	3	0	0	1	0	1
12	1	7	4	1	.	.	.	.	.	.	.	1	1	0	1	1	0	1	1207	2	0	1	1	1	1	1	3	0	0	1	0	1
12	1	8	1	1	1	0	0	0	1	0	1900	1	1	0	1	1	0	1	1208	2	0	1	1	1	1	1	3	0	0	1	0	1
12	1	8	2	0	0	1	0	0	0	0	5100	1	1	0	1	1	0	1	1208	2	0	1	1	1	1	1	3	0	0	1	0	1
12	1	8	3	0	1	0	0	1	1	0	5100	1	1	0	1	1	0	1	1208	2	0	1	1	1	1	1	3	0	0	1	0	1
12	1	8	4	0	.	.	.	.	.	.	.	1	1	0	1	1	0	1	1208	2	0	1	1	1	1	1	3	0	0	1	0	1
12	1	9	1	0	1	0	0	1	0	0	5100	1	1	0	1	1	0	1	1209	2	0	1	1	1	1	1	3	0	0	1	0	1
12	1	9	2	0	1	0	0	1	1	0	6100	1	1	0	1	1	0	1	1209	2	0	1	1	1	1	1	3	0	0	1	0	1
12	1	9	3	1	1	0	0	0	0	1	1900	1	1	0	1	1	0	1	1209	2	0	1	1	1	1	1	3	0	0	1	0	1
12	1	9	4	0	.	.	.	.	.	.	.	1	1	0	1	1	0	1	1209	2	0	1	1	1	1	1	3	0	0	1	0	1
13	1	1	1	0	0	1	0	1	1	0	2500	1	3	0	0	0	1	1	1301	3	0	0	0	1	1	1	3	0	0	3	0	0
13	1	1	2	0	1	0	1	0	0	0	4100	1	3	0	0	0	1	1	1301	3	0	0	0	1	1	1	3	0	0	3	0	0
13	1	1	3	1	0	1	0	0	0	0	4100	1	3	0	0	0	1	1	1301	3	0	0	0	1	1	1	3	0	0	3	0	0
13	1	1	4	0	.	.	.	.	.	.	.	1	3	0	0	0	1	1	1301	3	0	0	0	1	1	1	3	0	0	3	0	0
13	1	2	1	1	0	0	0	0	0	0	1900	1	3	0	0	0	1	1	1302	3	0	0	0	1	1	1	3	0	0	3	0	0
13	1	2	2	0	0	0	1	0	0	1	1900	1	3	0	0	0	1	1	1302	3	0	0	0	1	1	1	3	0	0	3	0	0
13	1	2	3	0	0	0	0	0	1	0	4100	1	3	0	0	0	1	1	1302	3	0	0	0	1	1	1	3	0	0	3	0	0
13	1	2	4	0	.	.	.	.	.	.	.	1	3	0	0	0	1	1	1302	3	0	0	0	1	1	1	3	0	0	3	0	0
13	1	3	1	0	0	1	0	0	0	1	4100	1	3	0	0	0	1	1	1303	3	0	0	0	1	1	1	3	0	0	3	0	0
13	1	3	2	1	0	0	0	0	1	0	2500	1	3	0	0	0	1	1	1303	3	0	0	0	1	1	1	3	0	0	3	0	0
13	1	3	3	0	0	0	1	0	0	1	6100	1	3	0	0	0	1	1	1303	3	0	0	0	1	1	1	3	0	0	3	0	0
13	1	3	4	0	.	.	.	.	.	.	.	1	3	0	0	0	1	1	1303	3	0	0	0	1	1	1	3	0	0	3	0	0
13	1	4	1	1	0	0	0	1	0	1	2500	1	3	0	0	0	1	1	1304	3	0	0	0	1	1	1	3	0	0	3	0	0
13	1	4	2	0	1	0	0	0	0	1	5100	1	3	0	0	0	1	1	1304	3	0	0	0	1	1	1	3	0	0	3	0	0
13	1	4	3	0	0	1	0	1	0	1	5100	1	3	0	0	0	1	1	1304	3	0	0	0	1	1	1	3	0	0	3	0	0
13	1	4	4	0	.	.	.	.	.	.	.	1	3	0	0	0	1	1	1304	3	0	0	0	1	1	1	3	0	0	3	0	0
13	1	5	1	0	0	0	1	0	1	0	6100	1	3	0	0	0	1	1	1305	3	0	0	0	1	1	1	3	0	0	3	0	0
13	1	5	2	1	0	1	0	1	0	1	3000	1	3	0	0	0	1	1	1305	3	0	0	0	1	1	1	3	0	0	3	0	0
13	1	5	3	0	0	0	0	1	0	0	2500	1	3	0	0	0	1	1	1305	3	0	0	0	1	1	1	3	0	0	3	0	0
13	1	5	4	0	.	.	.	.	.	.	.	1	3	0	0	0	1	1	1305	3	0	0	0	1	1	1	3	0	0	3	0	0
13	1	6	1	1	1	0	1	0	0	1	3000	1	3	0	0	0	1	1	1306	3	0	0	0	1	1	1	3	0	0	3	0	0
13	1	6	2	0	0	0	0	1	0	0	6100	1	3	0	0	0	1	1	1306	3	0	0	0	1	1	1	3	0	0	3	0	0
13	1	6	3	0	1	0	1	0	0	0	6100	1	3	0	0	0	1	1	1306	3	0	0	0	1	1	1	3	0	0	3	0	0
13	1	6	4	0	.	.	.	.	.	.	.	1	3	0	0	0	1	1	1306	3	0	0	0	1	1	1	3	0	0	3	0	0
13	1	7	1	1	0	1	1	0	0	0	3000	1	3	0	0	0	1	1	1307	3	0	0	0	1	1	1	3	0	0	3	0	0
13	1	7	2	0	0	1	1	0	1	0	1900	1	3	0	0	0	1	1	1307	3	0	0	0	1	1	1	3	0	0	3	0	0
13	1	7	3	0	0	1	1	0	1	0	3000	1	3	0	0	0	1	1	1307	3	0	0	0	1	1	1	3	0	0	3	0	0
13	1	7	4	0	.	.	.	.	.	.	.	1	3	0	0	0	1	1	1307	3	0	0	0	1	1	1	3	0	0	3	0	0
13	1	8	1	1	1	0	0	0	1	0	1900	1	3	0	0	0	1	1	1308	3	0	0	0	1	1	1	3	0	0	3	0	0
13	1	8	2	0	0	1	0	0	0	0	5100	1	3	0	0	0	1	1	1308	3	0	0	0	1	1	1	3	0	0	3	0	0
13	1	8	3	0	1	0	0	1	1	0	5100	1	3	0	0	0	1	1	1308	3	0	0	0	1	1	1	3	0	0	3	0	0
13	1	8	4	0	.	.	.	.	.	.	.	1	3	0	0	0	1	1	1308	3	0	0	0	1	1	1	3	0	0	3	0	0
13	1	9	1	0	1	0	0	1	0	0	5100	1	3	0	0	0	1	1	1309	3	0	0	0	1	1	1	3	0	0	3	0	0
13	1	9	2	0	1	0	0	1	1	0	6100	1	3	0	0	0	1	1	1309	3	0	0	0	1	1	1	3	0	0	3	0	0
13	1	9	3	1	1	0	0	0	0	1	1900	1	3	0	0	0	1	1	1309	3	0	0	0	1	1	1	3	0	0	3	0	0
13	1	9	4	0	.	.	.	.	.	.	.	1	3	0	0	0	1	1	1309	3	0	0	0	1	1	1	3	0	0	3	0	0
14	1	1	1	1	0	1	0	1	1	0	2500	1	1	0	1	1	0	0	1401	3	0	0	0	1	1	1	1	0	1	1	0	1
14	1	1	2	0	1	0	1	0	0	0	4100	1	1	0	1	1	0	0	1401	3	0	0	0	1	1	1	1	0	1	1	0	1
14	1	1	3	0	0	1	0	0	0	0	4100	1	1	0	1	1	0	0	1401	3	0	0	0	1	1	1	1	0	1	1	0	1
14	1	1	4	0	.	.	.	.	.	.	.	1	1	0	1	1	0	0	1401	3	0	0	0	1	1	1	1	0	1	1	0	1
14	1	2	1	0	0	0	0	0	0	0	1900	1	1	0	1	1	0	0	1402	3	0	0	0	1	1	1	1	0	1	1	0	1
14	1	2	2	0	0	0	1	0	0	1	1900	1	1	0	1	1	0	0	1402	3	0	0	0	1	1	1	1	0	1	1	0	1
14	1	2	3	1	0	0	0	0	1	0	4100	1	1	0	1	1	0	0	1402	3	0	0	0	1	1	1	1	0	1	1	0	1
14	1	2	4	0	.	.	.	.	.	.	.	1	1	0	1	1	0	0	1402	3	0	0	0	1	1	1	1	0	1	1	0	1
14	1	3	1	1	0	1	0	0	0	1	4100	1	1	0	1	1	0	0	1403	3	0	0	0	1	1	1	1	0	1	1	0	1
14	1	3	2	0	0	0	0	0	1	0	2500	1	1	0	1	1	0	0	1403	3	0	0	0	1	1	1	1	0	1	1	0	1
14	1	3	3	0	0	0	1	0	0	1	6100	1	1	0	1	1	0	0	1403	3	0	0	0	1	1	1	1	0	1	1	0	1
14	1	3	4	0	.	.	.	.	.	.	.	1	1	0	1	1	0	0	1403	3	0	0	0	1	1	1	1	0	1	1	0	1
14	1	4	1	0	0	0	0	1	0	1	2500	1	1	0	1	1	0	0	1404	3	0	0	0	1	1	1	1	0	1	1	0	1
14	1	4	2	0	1	0	0	0	0	1	5100	1	1	0	1	1	0	0	1404	3	0	0	0	1	1	1	1	0	1	1	0	1
14	1	4	3	1	0	1	0	1	0	1	5100	1	1	0	1	1	0	0	1404	3	0	0	0	1	1	1	1	0	1	1	0	1
14	1	4	4	0	.	.	.	.	.	.	.	1	1	0	1	1	0	0	1404	3	0	0	0	1	1	1	1	0	1	1	0	1
14	1	5	1	0	0	0	1	0	1	0	6100	1	1	0	1	1	0	0	1405	3	0	0	0	1	1	1	1	0	1	1	0	1
14	1	5	2	1	0	1	0	1	0	1	3000	1	1	0	1	1	0	0	1405	3	0	0	0	1	1	1	1	0	1	1	0	1
14	1	5	3	0	0	0	0	1	0	0	2500	1	1	0	1	1	0	0	1405	3	0	0	0	1	1	1	1	0	1	1	0	1
14	1	5	4	0	.	.	.	.	.	.	.	1	1	0	1	1	0	0	1405	3	0	0	0	1	1	1	1	0	1	1	0	1
14	1	6	1	0	1	0	1	0	0	1	3000	1	1	0	1	1	0	0	1406	3	0	0	0	1	1	1	1	0	1	1	0	1
14	1	6	2	0	0	0	0	1	0	0	6100	1	1	0	1	1	0	0	1406	3	0	0	0	1	1	1	1	0	1	1	0	1
14	1	6	3	1	1	0	1	0	0	0	6100	1	1	0	1	1	0	0	1406	3	0	0	0	1	1	1	1	0	1	1	0	1
14	1	6	4	0	.	.	.	.	.	.	.	1	1	0	1	1	0	0	1406	3	0	0	0	1	1	1	1	0	1	1	0	1
14	1	7	1	0	0	1	1	0	0	0	3000	1	1	0	1	1	0	0	1407	3	0	0	0	1	1	1	1	0	1	1	0	1
14	1	7	2	0	0	1	1	0	1	0	1900	1	1	0	1	1	0	0	1407	3	0	0	0	1	1	1	1	0	1	1	0	1
14	1	7	3	0	0	1	1	0	1	0	3000	1	1	0	1	1	0	0	1407	3	0	0	0	1	1	1	1	0	1	1	0	1
14	1	7	4	1	.	.	.	.	.	.	.	1	1	0	1	1	0	0	1407	3	0	0	0	1	1	1	1	0	1	1	0	1
14	1	8	1	0	1	0	0	0	1	0	1900	1	1	0	1	1	0	0	1408	3	0	0	0	1	1	1	1	0	1	1	0	1
14	1	8	2	1	0	1	0	0	0	0	5100	1	1	0	1	1	0	0	1408	3	0	0	0	1	1	1	1	0	1	1	0	1
14	1	8	3	0	1	0	0	1	1	0	5100	1	1	0	1	1	0	0	1408	3	0	0	0	1	1	1	1	0	1	1	0	1
14	1	8	4	0	.	.	.	.	.	.	.	1	1	0	1	1	0	0	1408	3	0	0	0	1	1	1	1	0	1	1	0	1
14	1	9	1	1	1	0	0	1	0	0	5100	1	1	0	1	1	0	0	1409	3	0	0	0	1	1	1	1	0	1	1	0	1
14	1	9	2	0	1	0	0	1	1	0	6100	1	1	0	1	1	0	0	1409	3	0	0	0	1	1	1	1	0	1	1	0	1
14	1	9	3	0	1	0	0	0	0	1	1900	1	1	0	1	1	0	0	1409	3	0	0	0	1	1	1	1	0	1	1	0	1
14	1	9	4	0	.	.	.	.	.	.	.	1	1	0	1	1	0	0	1409	3	0	0	0	1	1	1	1	0	1	1	0	1
15	1	1	1	0	0	1	0	1	1	0	2500	1	1	0	1	1	0	0	1501	3	0	0	0	1	1	1	3	0	0	1	0	1
15	1	1	2	0	1	0	1	0	0	0	4100	1	1	0	1	1	0	0	1501	3	0	0	0	1	1	1	3	0	0	1	0	1
15	1	1	3	1	0	1	0	0	0	0	4100	1	1	0	1	1	0	0	1501	3	0	0	0	1	1	1	3	0	0	1	0	1
15	1	1	4	0	.	.	.	.	.	.	.	1	1	0	1	1	0	0	1501	3	0	0	0	1	1	1	3	0	0	1	0	1
15	1	2	1	0	0	0	0	0	0	0	1900	1	1	0	1	1	0	0	1502	3	0	0	0	1	1	1	3	0	0	1	0	1
15	1	2	2	0	0	0	1	0	0	1	1900	1	1	0	1	1	0	0	1502	3	0	0	0	1	1	1	3	0	0	1	0	1
15	1	2	3	1	0	0	0	0	1	0	4100	1	1	0	1	1	0	0	1502	3	0	0	0	1	1	1	3	0	0	1	0	1
15	1	2	4	0	.	.	.	.	.	.	.	1	1	0	1	1	0	0	1502	3	0	0	0	1	1	1	3	0	0	1	0	1
15	1	3	1	0	0	1	0	0	0	1	4100	1	1	0	1	1	0	0	1503	3	0	0	0	1	1	1	3	0	0	1	0	1
15	1	3	2	1	0	0	0	0	1	0	2500	1	1	0	1	1	0	0	1503	3	0	0	0	1	1	1	3	0	0	1	0	1
15	1	3	3	0	0	0	1	0	0	1	6100	1	1	0	1	1	0	0	1503	3	0	0	0	1	1	1	3	0	0	1	0	1
15	1	3	4	0	.	.	.	.	.	.	.	1	1	0	1	1	0	0	1503	3	0	0	0	1	1	1	3	0	0	1	0	1
15	1	4	1	0	0	0	0	1	0	1	2500	1	1	0	1	1	0	0	1504	3	0	0	0	1	1	1	3	0	0	1	0	1
15	1	4	2	0	1	0	0	0	0	1	5100	1	1	0	1	1	0	0	1504	3	0	0	0	1	1	1	3	0	0	1	0	1
15	1	4	3	0	0	1	0	1	0	1	5100	1	1	0	1	1	0	0	1504	3	0	0	0	1	1	1	3	0	0	1	0	1
15	1	4	4	1	.	.	.	.	.	.	.	1	1	0	1	1	0	0	1504	3	0	0	0	1	1	1	3	0	0	1	0	1
15	1	5	1	1	0	0	1	0	1	0	6100	1	1	0	1	1	0	0	1505	3	0	0	0	1	1	1	3	0	0	1	0	1
15	1	5	2	0	0	1	0	1	0	1	3000	1	1	0	1	1	0	0	1505	3	0	0	0	1	1	1	3	0	0	1	0	1
15	1	5	3	0	0	0	0	1	0	0	2500	1	1	0	1	1	0	0	1505	3	0	0	0	1	1	1	3	0	0	1	0	1
15	1	5	4	0	.	.	.	.	.	.	.	1	1	0	1	1	0	0	1505	3	0	0	0	1	1	1	3	0	0	1	0	1
15	1	6	1	0	1	0	1	0	0	1	3000	1	1	0	1	1	0	0	1506	3	0	0	0	1	1	1	3	0	0	1	0	1
15	1	6	2	0	0	0	0	1	0	0	6100	1	1	0	1	1	0	0	1506	3	0	0	0	1	1	1	3	0	0	1	0	1
15	1	6	3	1	1	0	1	0	0	0	6100	1	1	0	1	1	0	0	1506	3	0	0	0	1	1	1	3	0	0	1	0	1
15	1	6	4	0	.	.	.	.	.	.	.	1	1	0	1	1	0	0	1506	3	0	0	0	1	1	1	3	0	0	1	0	1
15	1	7	1	0	0	1	1	0	0	0	3000	1	1	0	1	1	0	0	1507	3	0	0	0	1	1	1	3	0	0	1	0	1
15	1	7	2	1	0	1	1	0	1	0	1900	1	1	0	1	1	0	0	1507	3	0	0	0	1	1	1	3	0	0	1	0	1
15	1	7	3	0	0	1	1	0	1	0	3000	1	1	0	1	1	0	0	1507	3	0	0	0	1	1	1	3	0	0	1	0	1
15	1	7	4	0	.	.	.	.	.	.	.	1	1	0	1	1	0	0	1507	3	0	0	0	1	1	1	3	0	0	1	0	1
15	1	8	1	1	1	0	0	0	1	0	1900	1	1	0	1	1	0	0	1508	3	0	0	0	1	1	1	3	0	0	1	0	1
15	1	8	2	0	0	1	0	0	0	0	5100	1	1	0	1	1	0	0	1508	3	0	0	0	1	1	1	3	0	0	1	0	1
15	1	8	3	0	1	0	0	1	1	0	5100	1	1	0	1	1	0	0	1508	3	0	0	0	1	1	1	3	0	0	1	0	1
15	1	8	4	0	.	.	.	.	.	.	.	1	1	0	1	1	0	0	1508	3	0	0	0	1	1	1	3	0	0	1	0	1
15	1	9	1	0	1	0	0	1	0	0	5100	1	1	0	1	1	0	0	1509	3	0	0	0	1	1	1	3	0	0	1	0	1
15	1	9	2	0	1	0	0	1	1	0	6100	1	1	0	1	1	0	0	1509	3	0	0	0	1	1	1	3	0	0	1	0	1
15	1	9	3	1	1	0	0	0	0	1	1900	1	1	0	1	1	0	0	1509	3	0	0	0	1	1	1	3	0	0	1	0	1
15	1	9	4	0	.	.	.	.	.	.	.	1	1	0	1	1	0	0	1509	3	0	0	0	1	1	1	3	0	0	1	0	1
16	1	1	1	0	0	1	0	1	1	0	2500	1	1	0	1	1	0	1	1601	3	0	0	0	1	1	1	1	0	1	1	0	1
16	1	1	2	1	1	0	1	0	0	0	4100	1	1	0	1	1	0	1	1601	3	0	0	0	1	1	1	1	0	1	1	0	1
16	1	1	3	0	0	1	0	0	0	0	4100	1	1	0	1	1	0	1	1601	3	0	0	0	1	1	1	1	0	1	1	0	1
16	1	1	4	0	.	.	.	.	.	.	.	1	1	0	1	1	0	1	1601	3	0	0	0	1	1	1	1	0	1	1	0	1
16	1	2	1	0	0	0	0	0	0	0	1900	1	1	0	1	1	0	1	1602	3	0	0	0	1	1	1	1	0	1	1	0	1
16	1	2	2	0	0	0	1	0	0	1	1900	1	1	0	1	1	0	1	1602	3	0	0	0	1	1	1	1	0	1	1	0	1
16	1	2	3	1	0	0	0	0	1	0	4100	1	1	0	1	1	0	1	1602	3	0	0	0	1	1	1	1	0	1	1	0	1
16	1	2	4	0	.	.	.	.	.	.	.	1	1	0	1	1	0	1	1602	3	0	0	0	1	1	1	1	0	1	1	0	1
16	1	3	1	0	0	1	0	0	0	1	4100	1	1	0	1	1	0	1	1603	3	0	0	0	1	1	1	1	0	1	1	0	1
16	1	3	2	1	0	0	0	0	1	0	2500	1	1	0	1	1	0	1	1603	3	0	0	0	1	1	1	1	0	1	1	0	1
16	1	3	3	0	0	0	1	0	0	1	6100	1	1	0	1	1	0	1	1603	3	0	0	0	1	1	1	1	0	1	1	0	1
16	1	3	4	0	.	.	.	.	.	.	.	1	1	0	1	1	0	1	1603	3	0	0	0	1	1	1	1	0	1	1	0	1
16	1	4	1	0	0	0	0	1	0	1	2500	1	1	0	1	1	0	1	1604	3	0	0	0	1	1	1	1	0	1	1	0	1
16	1	4	2	1	1	0	0	0	0	1	5100	1	1	0	1	1	0	1	1604	3	0	0	0	1	1	1	1	0	1	1	0	1
16	1	4	3	0	0	1	0	1	0	1	5100	1	1	0	1	1	0	1	1604	3	0	0	0	1	1	1	1	0	1	1	0	1
16	1	4	4	0	.	.	.	.	.	.	.	1	1	0	1	1	0	1	1604	3	0	0	0	1	1	1	1	0	1	1	0	1
16	1	5	1	1	0	0	1	0	1	0	6100	1	1	0	1	1	0	1	1605	3	0	0	0	1	1	1	1	0	1	1	0	1
16	1	5	2	0	0	1	0	1	0	1	3000	1	1	0	1	1	0	1	1605	3	0	0	0	1	1	1	1	0	1	1	0	1
16	1	5	3	0	0	0	0	1	0	0	2500	1	1	0	1	1	0	1	1605	3	0	0	0	1	1	1	1	0	1	1	0	1
16	1	5	4	0	.	.	.	.	.	.	.	1	1	0	1	1	0	1	1605	3	0	0	0	1	1	1	1	0	1	1	0	1
16	1	6	1	0	1	0	1	0	0	1	3000	1	1	0	1	1	0	1	1606	3	0	0	0	1	1	1	1	0	1	1	0	1
16	1	6	2	1	0	0	0	1	0	0	6100	1	1	0	1	1	0	1	1606	3	0	0	0	1	1	1	1	0	1	1	0	1
16	1	6	3	0	1	0	1	0	0	0	6100	1	1	0	1	1	0	1	1606	3	0	0	0	1	1	1	1	0	1	1	0	1
16	1	6	4	0	.	.	.	.	.	.	.	1	1	0	1	1	0	1	1606	3	0	0	0	1	1	1	1	0	1	1	0	1
16	1	7	1	0	0	1	1	0	0	0	3000	1	1	0	1	1	0	1	1607	3	0	0	0	1	1	1	1	0	1	1	0	1
16	1	7	2	1	0	1	1	0	1	0	1900	1	1	0	1	1	0	1	1607	3	0	0	0	1	1	1	1	0	1	1	0	1
16	1	7	3	0	0	1	1	0	1	0	3000	1	1	0	1	1	0	1	1607	3	0	0	0	1	1	1	1	0	1	1	0	1
16	1	7	4	0	.	.	.	.	.	.	.	1	1	0	1	1	0	1	1607	3	0	0	0	1	1	1	1	0	1	1	0	1
16	1	8	1	1	1	0	0	0	1	0	1900	1	1	0	1	1	0	1	1608	3	0	0	0	1	1	1	1	0	1	1	0	1
16	1	8	2	0	0	1	0	0	0	0	5100	1	1	0	1	1	0	1	1608	3	0	0	0	1	1	1	1	0	1	1	0	1
16	1	8	3	0	1	0	0	1	1	0	5100	1	1	0	1	1	0	1	1608	3	0	0	0	1	1	1	1	0	1	1	0	1
16	1	8	4	0	.	.	.	.	.	.	.	1	1	0	1	1	0	1	1608	3	0	0	0	1	1	1	1	0	1	1	0	1
16	1	9	1	0	1	0	0	1	0	0	5100	1	1	0	1	1	0	1	1609	3	0	0	0	1	1	1	1	0	1	1	0	1
16	1	9	2	1	1	0	0	1	1	0	6100	1	1	0	1	1	0	1	1609	3	0	0	0	1	1	1	1	0	1	1	0	1
16	1	9	3	0	1	0	0	0	0	1	1900	1	1	0	1	1	0	1	1609	3	0	0	0	1	1	1	1	0	1	1	0	1
16	1	9	4	0	.	.	.	.	.	.	.	1	1	0	1	1	0	1	1609	3	0	0	0	1	1	1	1	0	1	1	0	1
17	1	1	1	0	0	1	0	1	1	0	2500	1	2	1	0	1	0	1	1701	3	0	0	0	3	0	0	3	0	0	2	1	1
17	1	1	2	0	1	0	1	0	0	0	4100	1	2	1	0	1	0	1	1701	3	0	0	0	3	0	0	3	0	0	2	1	1
17	1	1	3	1	0	1	0	0	0	0	4100	1	2	1	0	1	0	1	1701	3	0	0	0	3	0	0	3	0	0	2	1	1
17	1	1	4	0	.	.	.	.	.	.	.	1	2	1	0	1	0	1	1701	3	0	0	0	3	0	0	3	0	0	2	1	1
17	1	2	1	1	0	0	0	0	0	0	1900	1	2	1	0	1	0	1	1702	3	0	0	0	3	0	0	3	0	0	2	1	1
17	1	2	2	0	0	0	1	0	0	1	1900	1	2	1	0	1	0	1	1702	3	0	0	0	3	0	0	3	0	0	2	1	1
17	1	2	3	0	0	0	0	0	1	0	4100	1	2	1	0	1	0	1	1702	3	0	0	0	3	0	0	3	0	0	2	1	1
17	1	2	4	0	.	.	.	.	.	.	.	1	2	1	0	1	0	1	1702	3	0	0	0	3	0	0	3	0	0	2	1	1
17	1	3	1	0	0	1	0	0	0	1	4100	1	2	1	0	1	0	1	1703	3	0	0	0	3	0	0	3	0	0	2	1	1
17	1	3	2	1	0	0	0	0	1	0	2500	1	2	1	0	1	0	1	1703	3	0	0	0	3	0	0	3	0	0	2	1	1
17	1	3	3	0	0	0	1	0	0	1	6100	1	2	1	0	1	0	1	1703	3	0	0	0	3	0	0	3	0	0	2	1	1
17	1	3	4	0	.	.	.	.	.	.	.	1	2	1	0	1	0	1	1703	3	0	0	0	3	0	0	3	0	0	2	1	1
17	1	4	1	0	0	0	0	1	0	1	2500	1	2	1	0	1	0	1	1704	3	0	0	0	3	0	0	3	0	0	2	1	1
17	1	4	2	0	1	0	0	0	0	1	5100	1	2	1	0	1	0	1	1704	3	0	0	0	3	0	0	3	0	0	2	1	1
17	1	4	3	0	0	1	0	1	0	1	5100	1	2	1	0	1	0	1	1704	3	0	0	0	3	0	0	3	0	0	2	1	1
17	1	4	4	1	.	.	.	.	.	.	.	1	2	1	0	1	0	1	1704	3	0	0	0	3	0	0	3	0	0	2	1	1
17	1	5	1	0	0	0	1	0	1	0	6100	1	2	1	0	1	0	1	1705	3	0	0	0	3	0	0	3	0	0	2	1	1
17	1	5	2	0	0	1	0	1	0	1	3000	1	2	1	0	1	0	1	1705	3	0	0	0	3	0	0	3	0	0	2	1	1
17	1	5	3	1	0	0	0	1	0	0	2500	1	2	1	0	1	0	1	1705	3	0	0	0	3	0	0	3	0	0	2	1	1
17	1	5	4	0	.	.	.	.	.	.	.	1	2	1	0	1	0	1	1705	3	0	0	0	3	0	0	3	0	0	2	1	1
17	1	6	1	0	1	0	1	0	0	1	3000	1	2	1	0	1	0	1	1706	3	0	0	0	3	0	0	3	0	0	2	1	1
17	1	6	2	1	0	0	0	1	0	0	6100	1	2	1	0	1	0	1	1706	3	0	0	0	3	0	0	3	0	0	2	1	1
17	1	6	3	0	1	0	1	0	0	0	6100	1	2	1	0	1	0	1	1706	3	0	0	0	3	0	0	3	0	0	2	1	1
17	1	6	4	0	.	.	.	.	.	.	.	1	2	1	0	1	0	1	1706	3	0	0	0	3	0	0	3	0	0	2	1	1
17	1	7	1	0	0	1	1	0	0	0	3000	1	2	1	0	1	0	1	1707	3	0	0	0	3	0	0	3	0	0	2	1	1
17	1	7	2	0	0	1	1	0	1	0	1900	1	2	1	0	1	0	1	1707	3	0	0	0	3	0	0	3	0	0	2	1	1
17	1	7	3	0	0	1	1	0	1	0	3000	1	2	1	0	1	0	1	1707	3	0	0	0	3	0	0	3	0	0	2	1	1
17	1	7	4	1	.	.	.	.	.	.	.	1	2	1	0	1	0	1	1707	3	0	0	0	3	0	0	3	0	0	2	1	1
17	1	8	1	0	1	0	0	0	1	0	1900	1	2	1	0	1	0	1	1708	3	0	0	0	3	0	0	3	0	0	2	1	1
17	1	8	2	0	0	1	0	0	0	0	5100	1	2	1	0	1	0	1	1708	3	0	0	0	3	0	0	3	0	0	2	1	1
17	1	8	3	0	1	0	0	1	1	0	5100	1	2	1	0	1	0	1	1708	3	0	0	0	3	0	0	3	0	0	2	1	1
17	1	8	4	1	.	.	.	.	.	.	.	1	2	1	0	1	0	1	1708	3	0	0	0	3	0	0	3	0	0	2	1	1
17	1	9	1	0	1	0	0	1	0	0	5100	1	2	1	0	1	0	1	1709	3	0	0	0	3	0	0	3	0	0	2	1	1
17	1	9	2	0	1	0	0	1	1	0	6100	1	2	1	0	1	0	1	1709	3	0	0	0	3	0	0	3	0	0	2	1	1
17	1	9	3	1	1	0	0	0	0	1	1900	1	2	1	0	1	0	1	1709	3	0	0	0	3	0	0	3	0	0	2	1	1
17	1	9	4	0	.	.	.	.	.	.	.	1	2	1	0	1	0	1	1709	3	0	0	0	3	0	0	3	0	0	2	1	1
18	1	1	1	0	0	1	0	1	1	0	2500	1	2	1	0	1	0	1	1801	3	0	0	0	1	1	1	3	0	0	2	1	1
18	1	1	2	0	1	0	1	0	0	0	4100	1	2	1	0	1	0	1	1801	3	0	0	0	1	1	1	3	0	0	2	1	1
18	1	1	3	0	0	1	0	0	0	0	4100	1	2	1	0	1	0	1	1801	3	0	0	0	1	1	1	3	0	0	2	1	1
18	1	1	4	1	.	.	.	.	.	.	.	1	2	1	0	1	0	1	1801	3	0	0	0	1	1	1	3	0	0	2	1	1
18	1	2	1	0	0	0	0	0	0	0	1900	1	2	1	0	1	0	1	1802	3	0	0	0	1	1	1	3	0	0	2	1	1
18	1	2	2	1	0	0	1	0	0	1	1900	1	2	1	0	1	0	1	1802	3	0	0	0	1	1	1	3	0	0	2	1	1
18	1	2	3	0	0	0	0	0	1	0	4100	1	2	1	0	1	0	1	1802	3	0	0	0	1	1	1	3	0	0	2	1	1
18	1	2	4	0	.	.	.	.	.	.	.	1	2	1	0	1	0	1	1802	3	0	0	0	1	1	1	3	0	0	2	1	1
18	1	3	1	0	0	1	0	0	0	1	4100	1	2	1	0	1	0	1	1803	3	0	0	0	1	1	1	3	0	0	2	1	1
18	1	3	2	0	0	0	0	0	1	0	2500	1	2	1	0	1	0	1	1803	3	0	0	0	1	1	1	3	0	0	2	1	1
18	1	3	3	1	0	0	1	0	0	1	6100	1	2	1	0	1	0	1	1803	3	0	0	0	1	1	1	3	0	0	2	1	1
18	1	3	4	0	.	.	.	.	.	.	.	1	2	1	0	1	0	1	1803	3	0	0	0	1	1	1	3	0	0	2	1	1
18	1	4	1	0	0	0	0	1	0	1	2500	1	2	1	0	1	0	1	1804	3	0	0	0	1	1	1	3	0	0	2	1	1
18	1	4	2	0	1	0	0	0	0	1	5100	1	2	1	0	1	0	1	1804	3	0	0	0	1	1	1	3	0	0	2	1	1
18	1	4	3	0	0	1	0	1	0	1	5100	1	2	1	0	1	0	1	1804	3	0	0	0	1	1	1	3	0	0	2	1	1
18	1	4	4	1	.	.	.	.	.	.	.	1	2	1	0	1	0	1	1804	3	0	0	0	1	1	1	3	0	0	2	1	1
18	1	5	1	0	0	0	1	0	1	0	6100	1	2	1	0	1	0	1	1805	3	0	0	0	1	1	1	3	0	0	2	1	1
18	1	5	2	0	0	1	0	1	0	1	3000	1	2	1	0	1	0	1	1805	3	0	0	0	1	1	1	3	0	0	2	1	1
18	1	5	3	0	0	0	0	1	0	0	2500	1	2	1	0	1	0	1	1805	3	0	0	0	1	1	1	3	0	0	2	1	1
18	1	5	4	1	.	.	.	.	.	.	.	1	2	1	0	1	0	1	1805	3	0	0	0	1	1	1	3	0	0	2	1	1
18	1	6	1	0	1	0	1	0	0	1	3000	1	2	1	0	1	0	1	1806	3	0	0	0	1	1	1	3	0	0	2	1	1
18	1	6	2	0	0	0	0	1	0	0	6100	1	2	1	0	1	0	1	1806	3	0	0	0	1	1	1	3	0	0	2	1	1
18	1	6	3	0	1	0	1	0	0	0	6100	1	2	1	0	1	0	1	1806	3	0	0	0	1	1	1	3	0	0	2	1	1
18	1	6	4	1	.	.	.	.	.	.	.	1	2	1	0	1	0	1	1806	3	0	0	0	1	1	1	3	0	0	2	1	1
18	1	7	1	0	0	1	1	0	0	0	3000	1	2	1	0	1	0	1	1807	3	0	0	0	1	1	1	3	0	0	2	1	1
18	1	7	2	0	0	1	1	0	1	0	1900	1	2	1	0	1	0	1	1807	3	0	0	0	1	1	1	3	0	0	2	1	1
18	1	7	3	0	0	1	1	0	1	0	3000	1	2	1	0	1	0	1	1807	3	0	0	0	1	1	1	3	0	0	2	1	1
18	1	7	4	1	.	.	.	.	.	.	.	1	2	1	0	1	0	1	1807	3	0	0	0	1	1	1	3	0	0	2	1	1
18	1	8	1	0	1	0	0	0	1	0	1900	1	2	1	0	1	0	1	1808	3	0	0	0	1	1	1	3	0	0	2	1	1
18	1	8	2	0	0	1	0	0	0	0	5100	1	2	1	0	1	0	1	1808	3	0	0	0	1	1	1	3	0	0	2	1	1
18	1	8	3	0	1	0	0	1	1	0	5100	1	2	1	0	1	0	1	1808	3	0	0	0	1	1	1	3	0	0	2	1	1
18	1	8	4	1	.	.	.	.	.	.	.	1	2	1	0	1	0	1	1808	3	0	0	0	1	1	1	3	0	0	2	1	1
18	1	9	1	0	1	0	0	1	0	0	5100	1	2	1	0	1	0	1	1809	3	0	0	0	1	1	1	3	0	0	2	1	1
18	1	9	2	0	1	0	0	1	1	0	6100	1	2	1	0	1	0	1	1809	3	0	0	0	1	1	1	3	0	0	2	1	1
18	1	9	3	0	1	0	0	0	0	1	1900	1	2	1	0	1	0	1	1809	3	0	0	0	1	1	1	3	0	0	2	1	1
18	1	9	4	1	.	.	.	.	.	.	.	1	2	1	0	1	0	1	1809	3	0	0	0	1	1	1	3	0	0	2	1	1
19	1	1	1	0	0	1	0	1	1	0	2500	0	2	1	0	1	0	1	1901	1	1	1	0	2	0	1	3	0	0	3	0	0
19	1	1	2	0	1	0	1	0	0	0	4100	0	2	1	0	1	0	1	1901	1	1	1	0	2	0	1	3	0	0	3	0	0
19	1	1	3	1	0	1	0	0	0	0	4100	0	2	1	0	1	0	1	1901	1	1	1	0	2	0	1	3	0	0	3	0	0
19	1	1	4	0	.	.	.	.	.	.	.	0	2	1	0	1	0	1	1901	1	1	1	0	2	0	1	3	0	0	3	0	0
19	1	2	1	1	0	0	0	0	0	0	1900	0	2	1	0	1	0	1	1902	1	1	1	0	2	0	1	3	0	0	3	0	0
19	1	2	2	0	0	0	1	0	0	1	1900	0	2	1	0	1	0	1	1902	1	1	1	0	2	0	1	3	0	0	3	0	0
19	1	2	3	0	0	0	0	0	1	0	4100	0	2	1	0	1	0	1	1902	1	1	1	0	2	0	1	3	0	0	3	0	0
19	1	2	4	0	.	.	.	.	.	.	.	0	2	1	0	1	0	1	1902	1	1	1	0	2	0	1	3	0	0	3	0	0
19	1	3	1	0	0	1	0	0	0	1	4100	0	2	1	0	1	0	1	1903	1	1	1	0	2	0	1	3	0	0	3	0	0
19	1	3	2	1	0	0	0	0	1	0	2500	0	2	1	0	1	0	1	1903	1	1	1	0	2	0	1	3	0	0	3	0	0
19	1	3	3	0	0	0	1	0	0	1	6100	0	2	1	0	1	0	1	1903	1	1	1	0	2	0	1	3	0	0	3	0	0
19	1	3	4	0	.	.	.	.	.	.	.	0	2	1	0	1	0	1	1903	1	1	1	0	2	0	1	3	0	0	3	0	0
19	1	4	1	1	0	0	0	1	0	1	2500	0	2	1	0	1	0	1	1904	1	1	1	0	2	0	1	3	0	0	3	0	0
19	1	4	2	0	1	0	0	0	0	1	5100	0	2	1	0	1	0	1	1904	1	1	1	0	2	0	1	3	0	0	3	0	0
19	1	4	3	0	0	1	0	1	0	1	5100	0	2	1	0	1	0	1	1904	1	1	1	0	2	0	1	3	0	0	3	0	0
19	1	4	4	0	.	.	.	.	.	.	.	0	2	1	0	1	0	1	1904	1	1	1	0	2	0	1	3	0	0	3	0	0
19	1	5	1	0	0	0	1	0	1	0	6100	0	2	1	0	1	0	1	1905	1	1	1	0	2	0	1	3	0	0	3	0	0
19	1	5	2	0	0	1	0	1	0	1	3000	0	2	1	0	1	0	1	1905	1	1	1	0	2	0	1	3	0	0	3	0	0
19	1	5	3	1	0	0	0	1	0	0	2500	0	2	1	0	1	0	1	1905	1	1	1	0	2	0	1	3	0	0	3	0	0
19	1	5	4	0	.	.	.	.	.	.	.	0	2	1	0	1	0	1	1905	1	1	1	0	2	0	1	3	0	0	3	0	0
19	1	6	1	1	1	0	1	0	0	1	3000	0	2	1	0	1	0	1	1906	1	1	1	0	2	0	1	3	0	0	3	0	0
19	1	6	2	0	0	0	0	1	0	0	6100	0	2	1	0	1	0	1	1906	1	1	1	0	2	0	1	3	0	0	3	0	0
19	1	6	3	0	1	0	1	0	0	0	6100	0	2	1	0	1	0	1	1906	1	1	1	0	2	0	1	3	0	0	3	0	0
19	1	6	4	0	.	.	.	.	.	.	.	0	2	1	0	1	0	1	1906	1	1	1	0	2	0	1	3	0	0	3	0	0
19	1	7	1	0	0	1	1	0	0	0	3000	0	2	1	0	1	0	1	1907	1	1	1	0	2	0	1	3	0	0	3	0	0
19	1	7	2	1	0	1	1	0	1	0	1900	0	2	1	0	1	0	1	1907	1	1	1	0	2	0	1	3	0	0	3	0	0
19	1	7	3	0	0	1	1	0	1	0	3000	0	2	1	0	1	0	1	1907	1	1	1	0	2	0	1	3	0	0	3	0	0
19	1	7	4	0	.	.	.	.	.	.	.	0	2	1	0	1	0	1	1907	1	1	1	0	2	0	1	3	0	0	3	0	0
19	1	8	1	1	1	0	0	0	1	0	1900	0	2	1	0	1	0	1	1908	1	1	1	0	2	0	1	3	0	0	3	0	0
19	1	8	2	0	0	1	0	0	0	0	5100	0	2	1	0	1	0	1	1908	1	1	1	0	2	0	1	3	0	0	3	0	0
19	1	8	3	0	1	0	0	1	1	0	5100	0	2	1	0	1	0	1	1908	1	1	1	0	2	0	1	3	0	0	3	0	0
19	1	8	4	0	.	.	.	.	.	.	.	0	2	1	0	1	0	1	1908	1	1	1	0	2	0	1	3	0	0	3	0	0
19	1	9	1	0	1	0	0	1	0	0	5100	0	2	1	0	1	0	1	1909	1	1	1	0	2	0	1	3	0	0	3	0	0
19	1	9	2	0	1	0	0	1	1	0	6100	0	2	1	0	1	0	1	1909	1	1	1	0	2	0	1	3	0	0	3	0	0
19	1	9	3	1	1	0	0	0	0	1	1900	0	2	1	0	1	0	1	1909	1	1	1	0	2	0	1	3	0	0	3	0	0
19	1	9	4	0	.	.	.	.	.	.	.	0	2	1	0	1	0	1	1909	1	1	1	0	2	0	1	3	0	0	3	0	0
20	1	1	1	0	0	1	0	1	1	0	2500	0	3	0	0	0	1	1	2001	1	1	1	0	2	0	1	3	0	0	3	0	0
20	1	1	2	1	1	0	1	0	0	0	4100	0	3	0	0	0	1	1	2001	1	1	1	0	2	0	1	3	0	0	3	0	0
20	1	1	3	0	0	1	0	0	0	0	4100	0	3	0	0	0	1	1	2001	1	1	1	0	2	0	1	3	0	0	3	0	0
20	1	1	4	0	.	.	.	.	.	.	.	0	3	0	0	0	1	1	2001	1	1	1	0	2	0	1	3	0	0	3	0	0
20	1	2	1	0	0	0	0	0	0	0	1900	0	3	0	0	0	1	1	2002	1	1	1	0	2	0	1	3	0	0	3	0	0
20	1	2	2	1	0	0	1	0	0	1	1900	0	3	0	0	0	1	1	2002	1	1	1	0	2	0	1	3	0	0	3	0	0
20	1	2	3	0	0	0	0	0	1	0	4100	0	3	0	0	0	1	1	2002	1	1	1	0	2	0	1	3	0	0	3	0	0
20	1	2	4	0	.	.	.	.	.	.	.	0	3	0	0	0	1	1	2002	1	1	1	0	2	0	1	3	0	0	3	0	0
20	1	3	1	0	0	1	0	0	0	1	4100	0	3	0	0	0	1	1	2003	1	1	1	0	2	0	1	3	0	0	3	0	0
20	1	3	2	1	0	0	0	0	1	0	2500	0	3	0	0	0	1	1	2003	1	1	1	0	2	0	1	3	0	0	3	0	0
20	1	3	3	0	0	0	1	0	0	1	6100	0	3	0	0	0	1	1	2003	1	1	1	0	2	0	1	3	0	0	3	0	0
20	1	3	4	0	.	.	.	.	.	.	.	0	3	0	0	0	1	1	2003	1	1	1	0	2	0	1	3	0	0	3	0	0
20	1	4	1	0	0	0	0	1	0	1	2500	0	3	0	0	0	1	1	2004	1	1	1	0	2	0	1	3	0	0	3	0	0
20	1	4	2	1	1	0	0	0	0	1	5100	0	3	0	0	0	1	1	2004	1	1	1	0	2	0	1	3	0	0	3	0	0
20	1	4	3	0	0	1	0	1	0	1	5100	0	3	0	0	0	1	1	2004	1	1	1	0	2	0	1	3	0	0	3	0	0
20	1	4	4	0	.	.	.	.	.	.	.	0	3	0	0	0	1	1	2004	1	1	1	0	2	0	1	3	0	0	3	0	0
20	1	5	1	1	0	0	1	0	1	0	6100	0	3	0	0	0	1	1	2005	1	1	1	0	2	0	1	3	0	0	3	0	0
20	1	5	2	0	0	1	0	1	0	1	3000	0	3	0	0	0	1	1	2005	1	1	1	0	2	0	1	3	0	0	3	0	0
20	1	5	3	0	0	0	0	1	0	0	2500	0	3	0	0	0	1	1	2005	1	1	1	0	2	0	1	3	0	0	3	0	0
20	1	5	4	0	.	.	.	.	.	.	.	0	3	0	0	0	1	1	2005	1	1	1	0	2	0	1	3	0	0	3	0	0
20	1	6	1	1	1	0	1	0	0	1	3000	0	3	0	0	0	1	1	2006	1	1	1	0	2	0	1	3	0	0	3	0	0
20	1	6	2	0	0	0	0	1	0	0	6100	0	3	0	0	0	1	1	2006	1	1	1	0	2	0	1	3	0	0	3	0	0
20	1	6	3	0	1	0	1	0	0	0	6100	0	3	0	0	0	1	1	2006	1	1	1	0	2	0	1	3	0	0	3	0	0
20	1	6	4	0	.	.	.	.	.	.	.	0	3	0	0	0	1	1	2006	1	1	1	0	2	0	1	3	0	0	3	0	0
20	1	7	1	0	0	1	1	0	0	0	3000	0	3	0	0	0	1	1	2007	1	1	1	0	2	0	1	3	0	0	3	0	0
20	1	7	2	1	0	1	1	0	1	0	1900	0	3	0	0	0	1	1	2007	1	1	1	0	2	0	1	3	0	0	3	0	0
20	1	7	3	0	0	1	1	0	1	0	3000	0	3	0	0	0	1	1	2007	1	1	1	0	2	0	1	3	0	0	3	0	0
20	1	7	4	0	.	.	.	.	.	.	.	0	3	0	0	0	1	1	2007	1	1	1	0	2	0	1	3	0	0	3	0	0
20	1	8	1	1	1	0	0	0	1	0	1900	0	3	0	0	0	1	1	2008	1	1	1	0	2	0	1	3	0	0	3	0	0
20	1	8	2	0	0	1	0	0	0	0	5100	0	3	0	0	0	1	1	2008	1	1	1	0	2	0	1	3	0	0	3	0	0
20	1	8	3	0	1	0	0	1	1	0	5100	0	3	0	0	0	1	1	2008	1	1	1	0	2	0	1	3	0	0	3	0	0
20	1	8	4	0	.	.	.	.	.	.	.	0	3	0	0	0	1	1	2008	1	1	1	0	2	0	1	3	0	0	3	0	0
20	1	9	1	0	1	0	0	1	0	0	5100	0	3	0	0	0	1	1	2009	1	1	1	0	2	0	1	3	0	0	3	0	0
20	1	9	2	0	1	0	0	1	1	0	6100	0	3	0	0	0	1	1	2009	1	1	1	0	2	0	1	3	0	0	3	0	0
20	1	9	3	1	1	0	0	0	0	1	1900	0	3	0	0	0	1	1	2009	1	1	1	0	2	0	1	3	0	0	3	0	0
20	1	9	4	0	.	.	.	.	.	.	.	0	3	0	0	0	1	1	2009	1	1	1	0	2	0	1	3	0	0	3	0	0
21	1	1	1	0	0	1	0	1	1	0	2500	0	3	0	0	0	1	0	2101	1	1	1	0	2	0	1	3	0	0	3	0	0
21	1	1	2	0	1	0	1	0	0	0	4100	0	3	0	0	0	1	0	2101	1	1	1	0	2	0	1	3	0	0	3	0	0
21	1	1	3	1	0	1	0	0	0	0	4100	0	3	0	0	0	1	0	2101	1	1	1	0	2	0	1	3	0	0	3	0	0
21	1	1	4	0	.	.	.	.	.	.	.	0	3	0	0	0	1	0	2101	1	1	1	0	2	0	1	3	0	0	3	0	0
21	1	2	1	0	0	0	0	0	0	0	1900	0	3	0	0	0	1	0	2102	1	1	1	0	2	0	1	3	0	0	3	0	0
21	1	2	2	1	0	0	1	0	0	1	1900	0	3	0	0	0	1	0	2102	1	1	1	0	2	0	1	3	0	0	3	0	0
21	1	2	3	0	0	0	0	0	1	0	4100	0	3	0	0	0	1	0	2102	1	1	1	0	2	0	1	3	0	0	3	0	0
21	1	2	4	0	.	.	.	.	.	.	.	0	3	0	0	0	1	0	2102	1	1	1	0	2	0	1	3	0	0	3	0	0
21	1	3	1	0	0	1	0	0	0	1	4100	0	3	0	0	0	1	0	2103	1	1	1	0	2	0	1	3	0	0	3	0	0
21	1	3	2	1	0	0	0	0	1	0	2500	0	3	0	0	0	1	0	2103	1	1	1	0	2	0	1	3	0	0	3	0	0
21	1	3	3	0	0	0	1	0	0	1	6100	0	3	0	0	0	1	0	2103	1	1	1	0	2	0	1	3	0	0	3	0	0
21	1	3	4	0	.	.	.	.	.	.	.	0	3	0	0	0	1	0	2103	1	1	1	0	2	0	1	3	0	0	3	0	0
21	1	4	1	0	0	0	0	1	0	1	2500	0	3	0	0	0	1	0	2104	1	1	1	0	2	0	1	3	0	0	3	0	0
21	1	4	2	1	1	0	0	0	0	1	5100	0	3	0	0	0	1	0	2104	1	1	1	0	2	0	1	3	0	0	3	0	0
21	1	4	3	0	0	1	0	1	0	1	5100	0	3	0	0	0	1	0	2104	1	1	1	0	2	0	1	3	0	0	3	0	0
21	1	4	4	0	.	.	.	.	.	.	.	0	3	0	0	0	1	0	2104	1	1	1	0	2	0	1	3	0	0	3	0	0
21	1	5	1	0	0	0	1	0	1	0	6100	0	3	0	0	0	1	0	2105	1	1	1	0	2	0	1	3	0	0	3	0	0
21	1	5	2	1	0	1	0	1	0	1	3000	0	3	0	0	0	1	0	2105	1	1	1	0	2	0	1	3	0	0	3	0	0
21	1	5	3	0	0	0	0	1	0	0	2500	0	3	0	0	0	1	0	2105	1	1	1	0	2	0	1	3	0	0	3	0	0
21	1	5	4	0	.	.	.	.	.	.	.	0	3	0	0	0	1	0	2105	1	1	1	0	2	0	1	3	0	0	3	0	0
21	1	6	1	1	1	0	1	0	0	1	3000	0	3	0	0	0	1	0	2106	1	1	1	0	2	0	1	3	0	0	3	0	0
21	1	6	2	0	0	0	0	1	0	0	6100	0	3	0	0	0	1	0	2106	1	1	1	0	2	0	1	3	0	0	3	0	0
21	1	6	3	0	1	0	1	0	0	0	6100	0	3	0	0	0	1	0	2106	1	1	1	0	2	0	1	3	0	0	3	0	0
21	1	6	4	0	.	.	.	.	.	.	.	0	3	0	0	0	1	0	2106	1	1	1	0	2	0	1	3	0	0	3	0	0
21	1	7	1	0	0	1	1	0	0	0	3000	0	3	0	0	0	1	0	2107	1	1	1	0	2	0	1	3	0	0	3	0	0
21	1	7	2	1	0	1	1	0	1	0	1900	0	3	0	0	0	1	0	2107	1	1	1	0	2	0	1	3	0	0	3	0	0
21	1	7	3	0	0	1	1	0	1	0	3000	0	3	0	0	0	1	0	2107	1	1	1	0	2	0	1	3	0	0	3	0	0
21	1	7	4	0	.	.	.	.	.	.	.	0	3	0	0	0	1	0	2107	1	1	1	0	2	0	1	3	0	0	3	0	0
21	1	8	1	1	1	0	0	0	1	0	1900	0	3	0	0	0	1	0	2108	1	1	1	0	2	0	1	3	0	0	3	0	0
21	1	8	2	0	0	1	0	0	0	0	5100	0	3	0	0	0	1	0	2108	1	1	1	0	2	0	1	3	0	0	3	0	0
21	1	8	3	0	1	0	0	1	1	0	5100	0	3	0	0	0	1	0	2108	1	1	1	0	2	0	1	3	0	0	3	0	0
21	1	8	4	0	.	.	.	.	.	.	.	0	3	0	0	0	1	0	2108	1	1	1	0	2	0	1	3	0	0	3	0	0
21	1	9	1	0	1	0	0	1	0	0	5100	0	3	0	0	0	1	0	2109	1	1	1	0	2	0	1	3	0	0	3	0	0
21	1	9	2	0	1	0	0	1	1	0	6100	0	3	0	0	0	1	0	2109	1	1	1	0	2	0	1	3	0	0	3	0	0
21	1	9	3	1	1	0	0	0	0	1	1900	0	3	0	0	0	1	0	2109	1	1	1	0	2	0	1	3	0	0	3	0	0
21	1	9	4	0	.	.	.	.	.	.	.	0	3	0	0	0	1	0	2109	1	1	1	0	2	0	1	3	0	0	3	0	0
22	1	1	1	1	0	1	0	1	1	0	2500	0	1	0	1	1	0	1	2201	1	1	1	0	2	0	1	3	0	0	3	0	0
22	1	1	2	0	1	0	1	0	0	0	4100	0	1	0	1	1	0	1	2201	1	1	1	0	2	0	1	3	0	0	3	0	0
22	1	1	3	0	0	1	0	0	0	0	4100	0	1	0	1	1	0	1	2201	1	1	1	0	2	0	1	3	0	0	3	0	0
22	1	1	4	0	.	.	.	.	.	.	.	0	1	0	1	1	0	1	2201	1	1	1	0	2	0	1	3	0	0	3	0	0
22	1	2	1	0	0	0	0	0	0	0	1900	0	1	0	1	1	0	1	2202	1	1	1	0	2	0	1	3	0	0	3	0	0
22	1	2	2	0	0	0	1	0	0	1	1900	0	1	0	1	1	0	1	2202	1	1	1	0	2	0	1	3	0	0	3	0	0
22	1	2	3	1	0	0	0	0	1	0	4100	0	1	0	1	1	0	1	2202	1	1	1	0	2	0	1	3	0	0	3	0	0
22	1	2	4	0	.	.	.	.	.	.	.	0	1	0	1	1	0	1	2202	1	1	1	0	2	0	1	3	0	0	3	0	0
22	1	3	1	0	0	1	0	0	0	1	4100	0	1	0	1	1	0	1	2203	1	1	1	0	2	0	1	3	0	0	3	0	0
22	1	3	2	0	0	0	0	0	1	0	2500	0	1	0	1	1	0	1	2203	1	1	1	0	2	0	1	3	0	0	3	0	0
22	1	3	3	1	0	0	1	0	0	1	6100	0	1	0	1	1	0	1	2203	1	1	1	0	2	0	1	3	0	0	3	0	0
22	1	3	4	0	.	.	.	.	.	.	.	0	1	0	1	1	0	1	2203	1	1	1	0	2	0	1	3	0	0	3	0	0
22	1	4	1	0	0	0	0	1	0	1	2500	0	1	0	1	1	0	1	2204	1	1	1	0	2	0	1	3	0	0	3	0	0
22	1	4	2	0	1	0	0	0	0	1	5100	0	1	0	1	1	0	1	2204	1	1	1	0	2	0	1	3	0	0	3	0	0
22	1	4	3	1	0	1	0	1	0	1	5100	0	1	0	1	1	0	1	2204	1	1	1	0	2	0	1	3	0	0	3	0	0
22	1	4	4	0	.	.	.	.	.	.	.	0	1	0	1	1	0	1	2204	1	1	1	0	2	0	1	3	0	0	3	0	0
22	1	5	1	0	0	0	1	0	1	0	6100	0	1	0	1	1	0	1	2205	1	1	1	0	2	0	1	3	0	0	3	0	0
22	1	5	2	1	0	1	0	1	0	1	3000	0	1	0	1	1	0	1	2205	1	1	1	0	2	0	1	3	0	0	3	0	0
22	1	5	3	0	0	0	0	1	0	0	2500	0	1	0	1	1	0	1	2205	1	1	1	0	2	0	1	3	0	0	3	0	0
22	1	5	4	0	.	.	.	.	.	.	.	0	1	0	1	1	0	1	2205	1	1	1	0	2	0	1	3	0	0	3	0	0
22	1	6	1	1	1	0	1	0	0	1	3000	0	1	0	1	1	0	1	2206	1	1	1	0	2	0	1	3	0	0	3	0	0
22	1	6	2	0	0	0	0	1	0	0	6100	0	1	0	1	1	0	1	2206	1	1	1	0	2	0	1	3	0	0	3	0	0
22	1	6	3	0	1	0	1	0	0	0	6100	0	1	0	1	1	0	1	2206	1	1	1	0	2	0	1	3	0	0	3	0	0
22	1	6	4	0	.	.	.	.	.	.	.	0	1	0	1	1	0	1	2206	1	1	1	0	2	0	1	3	0	0	3	0	0
22	1	7	1	0	0	1	1	0	0	0	3000	0	1	0	1	1	0	1	2207	1	1	1	0	2	0	1	3	0	0	3	0	0
22	1	7	2	1	0	1	1	0	1	0	1900	0	1	0	1	1	0	1	2207	1	1	1	0	2	0	1	3	0	0	3	0	0
22	1	7	3	0	0	1	1	0	1	0	3000	0	1	0	1	1	0	1	2207	1	1	1	0	2	0	1	3	0	0	3	0	0
22	1	7	4	0	.	.	.	.	.	.	.	0	1	0	1	1	0	1	2207	1	1	1	0	2	0	1	3	0	0	3	0	0
22	1	8	1	0	1	0	0	0	1	0	1900	0	1	0	1	1	0	1	2208	1	1	1	0	2	0	1	3	0	0	3	0	0
22	1	8	2	1	0	1	0	0	0	0	5100	0	1	0	1	1	0	1	2208	1	1	1	0	2	0	1	3	0	0	3	0	0
22	1	8	3	0	1	0	0	1	1	0	5100	0	1	0	1	1	0	1	2208	1	1	1	0	2	0	1	3	0	0	3	0	0
22	1	8	4	0	.	.	.	.	.	.	.	0	1	0	1	1	0	1	2208	1	1	1	0	2	0	1	3	0	0	3	0	0
22	1	9	1	1	1	0	0	1	0	0	5100	0	1	0	1	1	0	1	2209	1	1	1	0	2	0	1	3	0	0	3	0	0
22	1	9	2	0	1	0	0	1	1	0	6100	0	1	0	1	1	0	1	2209	1	1	1	0	2	0	1	3	0	0	3	0	0
22	1	9	3	0	1	0	0	0	0	1	1900	0	1	0	1	1	0	1	2209	1	1	1	0	2	0	1	3	0	0	3	0	0
22	1	9	4	0	.	.	.	.	.	.	.	0	1	0	1	1	0	1	2209	1	1	1	0	2	0	1	3	0	0	3	0	0
23	1	1	1	0	0	1	0	1	1	0	2500	0	2	1	0	1	0	1	2301	1	1	1	0	1	1	1	3	0	0	1	0	1
23	1	1	2	1	1	0	1	0	0	0	4100	0	2	1	0	1	0	1	2301	1	1	1	0	1	1	1	3	0	0	1	0	1
23	1	1	3	0	0	1	0	0	0	0	4100	0	2	1	0	1	0	1	2301	1	1	1	0	1	1	1	3	0	0	1	0	1
23	1	1	4	0	.	.	.	.	.	.	.	0	2	1	0	1	0	1	2301	1	1	1	0	1	1	1	3	0	0	1	0	1
23	1	2	1	0	0	0	0	0	0	0	1900	0	2	1	0	1	0	1	2302	1	1	1	0	1	1	1	3	0	0	1	0	1
23	1	2	2	1	0	0	1	0	0	1	1900	0	2	1	0	1	0	1	2302	1	1	1	0	1	1	1	3	0	0	1	0	1
23	1	2	3	0	0	0	0	0	1	0	4100	0	2	1	0	1	0	1	2302	1	1	1	0	1	1	1	3	0	0	1	0	1
23	1	2	4	0	.	.	.	.	.	.	.	0	2	1	0	1	0	1	2302	1	1	1	0	1	1	1	3	0	0	1	0	1
23	1	3	1	0	0	1	0	0	0	1	4100	0	2	1	0	1	0	1	2303	1	1	1	0	1	1	1	3	0	0	1	0	1
23	1	3	2	0	0	0	0	0	1	0	2500	0	2	1	0	1	0	1	2303	1	1	1	0	1	1	1	3	0	0	1	0	1
23	1	3	3	1	0	0	1	0	0	1	6100	0	2	1	0	1	0	1	2303	1	1	1	0	1	1	1	3	0	0	1	0	1
23	1	3	4	0	.	.	.	.	.	.	.	0	2	1	0	1	0	1	2303	1	1	1	0	1	1	1	3	0	0	1	0	1
23	1	4	1	1	0	0	0	1	0	1	2500	0	2	1	0	1	0	1	2304	1	1	1	0	1	1	1	3	0	0	1	0	1
23	1	4	2	0	1	0	0	0	0	1	5100	0	2	1	0	1	0	1	2304	1	1	1	0	1	1	1	3	0	0	1	0	1
23	1	4	3	0	0	1	0	1	0	1	5100	0	2	1	0	1	0	1	2304	1	1	1	0	1	1	1	3	0	0	1	0	1
23	1	4	4	0	.	.	.	.	.	.	.	0	2	1	0	1	0	1	2304	1	1	1	0	1	1	1	3	0	0	1	0	1
23	1	5	1	1	0	0	1	0	1	0	6100	0	2	1	0	1	0	1	2305	1	1	1	0	1	1	1	3	0	0	1	0	1
23	1	5	2	0	0	1	0	1	0	1	3000	0	2	1	0	1	0	1	2305	1	1	1	0	1	1	1	3	0	0	1	0	1
23	1	5	3	0	0	0	0	1	0	0	2500	0	2	1	0	1	0	1	2305	1	1	1	0	1	1	1	3	0	0	1	0	1
23	1	5	4	0	.	.	.	.	.	.	.	0	2	1	0	1	0	1	2305	1	1	1	0	1	1	1	3	0	0	1	0	1
23	1	6	1	1	1	0	1	0	0	1	3000	0	2	1	0	1	0	1	2306	1	1	1	0	1	1	1	3	0	0	1	0	1
23	1	6	2	0	0	0	0	1	0	0	6100	0	2	1	0	1	0	1	2306	1	1	1	0	1	1	1	3	0	0	1	0	1
23	1	6	3	0	1	0	1	0	0	0	6100	0	2	1	0	1	0	1	2306	1	1	1	0	1	1	1	3	0	0	1	0	1
23	1	6	4	0	.	.	.	.	.	.	.	0	2	1	0	1	0	1	2306	1	1	1	0	1	1	1	3	0	0	1	0	1
23	1	7	1	1	0	1	1	0	0	0	3000	0	2	1	0	1	0	1	2307	1	1	1	0	1	1	1	3	0	0	1	0	1
23	1	7	2	0	0	1	1	0	1	0	1900	0	2	1	0	1	0	1	2307	1	1	1	0	1	1	1	3	0	0	1	0	1
23	1	7	3	0	0	1	1	0	1	0	3000	0	2	1	0	1	0	1	2307	1	1	1	0	1	1	1	3	0	0	1	0	1
23	1	7	4	0	.	.	.	.	.	.	.	0	2	1	0	1	0	1	2307	1	1	1	0	1	1	1	3	0	0	1	0	1
23	1	8	1	0	1	0	0	0	1	0	1900	0	2	1	0	1	0	1	2308	1	1	1	0	1	1	1	3	0	0	1	0	1
23	1	8	2	0	0	1	0	0	0	0	5100	0	2	1	0	1	0	1	2308	1	1	1	0	1	1	1	3	0	0	1	0	1
23	1	8	3	0	1	0	0	1	1	0	5100	0	2	1	0	1	0	1	2308	1	1	1	0	1	1	1	3	0	0	1	0	1
23	1	8	4	1	.	.	.	.	.	.	.	0	2	1	0	1	0	1	2308	1	1	1	0	1	1	1	3	0	0	1	0	1
23	1	9	1	0	1	0	0	1	0	0	5100	0	2	1	0	1	0	1	2309	1	1	1	0	1	1	1	3	0	0	1	0	1
23	1	9	2	0	1	0	0	1	1	0	6100	0	2	1	0	1	0	1	2309	1	1	1	0	1	1	1	3	0	0	1	0	1
23	1	9	3	0	1	0	0	0	0	1	1900	0	2	1	0	1	0	1	2309	1	1	1	0	1	1	1	3	0	0	1	0	1
23	1	9	4	1	.	.	.	.	.	.	.	0	2	1	0	1	0	1	2309	1	1	1	0	1	1	1	3	0	0	1	0	1
24	1	1	1	0	0	1	0	1	1	0	2500	0	2	1	0	1	0	1	2401	1	1	1	0	2	0	1	1	0	1	1	0	1
24	1	1	2	0	1	0	1	0	0	0	4100	0	2	1	0	1	0	1	2401	1	1	1	0	2	0	1	1	0	1	1	0	1
24	1	1	3	1	0	1	0	0	0	0	4100	0	2	1	0	1	0	1	2401	1	1	1	0	2	0	1	1	0	1	1	0	1
24	1	1	4	0	.	.	.	.	.	.	.	0	2	1	0	1	0	1	2401	1	1	1	0	2	0	1	1	0	1	1	0	1
24	1	2	1	1	0	0	0	0	0	0	1900	0	2	1	0	1	0	1	2402	1	1	1	0	2	0	1	1	0	1	1	0	1
24	1	2	2	0	0	0	1	0	0	1	1900	0	2	1	0	1	0	1	2402	1	1	1	0	2	0	1	1	0	1	1	0	1
24	1	2	3	0	0	0	0	0	1	0	4100	0	2	1	0	1	0	1	2402	1	1	1	0	2	0	1	1	0	1	1	0	1
24	1	2	4	0	.	.	.	.	.	.	.	0	2	1	0	1	0	1	2402	1	1	1	0	2	0	1	1	0	1	1	0	1
24	1	3	1	1	0	1	0	0	0	1	4100	0	2	1	0	1	0	1	2403	1	1	1	0	2	0	1	1	0	1	1	0	1
24	1	3	2	0	0	0	0	0	1	0	2500	0	2	1	0	1	0	1	2403	1	1	1	0	2	0	1	1	0	1	1	0	1
24	1	3	3	0	0	0	1	0	0	1	6100	0	2	1	0	1	0	1	2403	1	1	1	0	2	0	1	1	0	1	1	0	1
24	1	3	4	0	.	.	.	.	.	.	.	0	2	1	0	1	0	1	2403	1	1	1	0	2	0	1	1	0	1	1	0	1
24	1	4	1	0	0	0	0	1	0	1	2500	0	2	1	0	1	0	1	2404	1	1	1	0	2	0	1	1	0	1	1	0	1
24	1	4	2	1	1	0	0	0	0	1	5100	0	2	1	0	1	0	1	2404	1	1	1	0	2	0	1	1	0	1	1	0	1
24	1	4	3	0	0	1	0	1	0	1	5100	0	2	1	0	1	0	1	2404	1	1	1	0	2	0	1	1	0	1	1	0	1
24	1	4	4	0	.	.	.	.	.	.	.	0	2	1	0	1	0	1	2404	1	1	1	0	2	0	1	1	0	1	1	0	1
24	1	5	1	0	0	0	1	0	1	0	6100	0	2	1	0	1	0	1	2405	1	1	1	0	2	0	1	1	0	1	1	0	1
24	1	5	2	1	0	1	0	1	0	1	3000	0	2	1	0	1	0	1	2405	1	1	1	0	2	0	1	1	0	1	1	0	1
24	1	5	3	0	0	0	0	1	0	0	2500	0	2	1	0	1	0	1	2405	1	1	1	0	2	0	1	1	0	1	1	0	1
24	1	5	4	0	.	.	.	.	.	.	.	0	2	1	0	1	0	1	2405	1	1	1	0	2	0	1	1	0	1	1	0	1
24	1	6	1	1	1	0	1	0	0	1	3000	0	2	1	0	1	0	1	2406	1	1	1	0	2	0	1	1	0	1	1	0	1
24	1	6	2	0	0	0	0	1	0	0	6100	0	2	1	0	1	0	1	2406	1	1	1	0	2	0	1	1	0	1	1	0	1
24	1	6	3	0	1	0	1	0	0	0	6100	0	2	1	0	1	0	1	2406	1	1	1	0	2	0	1	1	0	1	1	0	1
24	1	6	4	0	.	.	.	.	.	.	.	0	2	1	0	1	0	1	2406	1	1	1	0	2	0	1	1	0	1	1	0	1
24	1	7	1	0	0	1	1	0	0	0	3000	0	2	1	0	1	0	1	2407	1	1	1	0	2	0	1	1	0	1	1	0	1
24	1	7	2	0	0	1	1	0	1	0	1900	0	2	1	0	1	0	1	2407	1	1	1	0	2	0	1	1	0	1	1	0	1
24	1	7	3	1	0	1	1	0	1	0	3000	0	2	1	0	1	0	1	2407	1	1	1	0	2	0	1	1	0	1	1	0	1
24	1	7	4	0	.	.	.	.	.	.	.	0	2	1	0	1	0	1	2407	1	1	1	0	2	0	1	1	0	1	1	0	1
24	1	8	1	1	1	0	0	0	1	0	1900	0	2	1	0	1	0	1	2408	1	1	1	0	2	0	1	1	0	1	1	0	1
24	1	8	2	0	0	1	0	0	0	0	5100	0	2	1	0	1	0	1	2408	1	1	1	0	2	0	1	1	0	1	1	0	1
24	1	8	3	0	1	0	0	1	1	0	5100	0	2	1	0	1	0	1	2408	1	1	1	0	2	0	1	1	0	1	1	0	1
24	1	8	4	0	.	.	.	.	.	.	.	0	2	1	0	1	0	1	2408	1	1	1	0	2	0	1	1	0	1	1	0	1
24	1	9	1	0	1	0	0	1	0	0	5100	0	2	1	0	1	0	1	2409	1	1	1	0	2	0	1	1	0	1	1	0	1
24	1	9	2	0	1	0	0	1	1	0	6100	0	2	1	0	1	0	1	2409	1	1	1	0	2	0	1	1	0	1	1	0	1
24	1	9	3	1	1	0	0	0	0	1	1900	0	2	1	0	1	0	1	2409	1	1	1	0	2	0	1	1	0	1	1	0	1
24	1	9	4	0	.	.	.	.	.	.	.	0	2	1	0	1	0	1	2409	1	1	1	0	2	0	1	1	0	1	1	0	1
25	1	1	1	1	0	1	0	1	1	0	2500	0	1	0	1	1	0	0	2501	1	1	1	0	1	1	1	3	0	0	1	0	1
25	1	1	2	0	1	0	1	0	0	0	4100	0	1	0	1	1	0	0	2501	1	1	1	0	1	1	1	3	0	0	1	0	1
25	1	1	3	0	0	1	0	0	0	0	4100	0	1	0	1	1	0	0	2501	1	1	1	0	1	1	1	3	0	0	1	0	1
25	1	1	4	0	.	.	.	.	.	.	.	0	1	0	1	1	0	0	2501	1	1	1	0	1	1	1	3	0	0	1	0	1
25	1	2	1	0	0	0	0	0	0	0	1900	0	1	0	1	1	0	0	2502	1	1	1	0	1	1	1	3	0	0	1	0	1
25	1	2	2	0	0	0	1	0	0	1	1900	0	1	0	1	1	0	0	2502	1	1	1	0	1	1	1	3	0	0	1	0	1
25	1	2	3	1	0	0	0	0	1	0	4100	0	1	0	1	1	0	0	2502	1	1	1	0	1	1	1	3	0	0	1	0	1
25	1	2	4	0	.	.	.	.	.	.	.	0	1	0	1	1	0	0	2502	1	1	1	0	1	1	1	3	0	0	1	0	1
25	1	3	1	1	0	1	0	0	0	1	4100	0	1	0	1	1	0	0	2503	1	1	1	0	1	1	1	3	0	0	1	0	1
25	1	3	2	0	0	0	0	0	1	0	2500	0	1	0	1	1	0	0	2503	1	1	1	0	1	1	1	3	0	0	1	0	1
25	1	3	3	0	0	0	1	0	0	1	6100	0	1	0	1	1	0	0	2503	1	1	1	0	1	1	1	3	0	0	1	0	1
25	1	3	4	0	.	.	.	.	.	.	.	0	1	0	1	1	0	0	2503	1	1	1	0	1	1	1	3	0	0	1	0	1
25	1	4	1	0	0	0	0	1	0	1	2500	0	1	0	1	1	0	0	2504	1	1	1	0	1	1	1	3	0	0	1	0	1
25	1	4	2	0	1	0	0	0	0	1	5100	0	1	0	1	1	0	0	2504	1	1	1	0	1	1	1	3	0	0	1	0	1
25	1	4	3	1	0	1	0	1	0	1	5100	0	1	0	1	1	0	0	2504	1	1	1	0	1	1	1	3	0	0	1	0	1
25	1	4	4	0	.	.	.	.	.	.	.	0	1	0	1	1	0	0	2504	1	1	1	0	1	1	1	3	0	0	1	0	1
25	1	5	1	0	0	0	1	0	1	0	6100	0	1	0	1	1	0	0	2505	1	1	1	0	1	1	1	3	0	0	1	0	1
25	1	5	2	1	0	1	0	1	0	1	3000	0	1	0	1	1	0	0	2505	1	1	1	0	1	1	1	3	0	0	1	0	1
25	1	5	3	0	0	0	0	1	0	0	2500	0	1	0	1	1	0	0	2505	1	1	1	0	1	1	1	3	0	0	1	0	1
25	1	5	4	0	.	.	.	.	.	.	.	0	1	0	1	1	0	0	2505	1	1	1	0	1	1	1	3	0	0	1	0	1
25	1	6	1	1	1	0	1	0	0	1	3000	0	1	0	1	1	0	0	2506	1	1	1	0	1	1	1	3	0	0	1	0	1
25	1	6	2	0	0	0	0	1	0	0	6100	0	1	0	1	1	0	0	2506	1	1	1	0	1	1	1	3	0	0	1	0	1
25	1	6	3	0	1	0	1	0	0	0	6100	0	1	0	1	1	0	0	2506	1	1	1	0	1	1	1	3	0	0	1	0	1
25	1	6	4	0	.	.	.	.	.	.	.	0	1	0	1	1	0	0	2506	1	1	1	0	1	1	1	3	0	0	1	0	1
25	1	7	1	0	0	1	1	0	0	0	3000	0	1	0	1	1	0	0	2507	1	1	1	0	1	1	1	3	0	0	1	0	1
25	1	7	2	1	0	1	1	0	1	0	1900	0	1	0	1	1	0	0	2507	1	1	1	0	1	1	1	3	0	0	1	0	1
25	1	7	3	0	0	1	1	0	1	0	3000	0	1	0	1	1	0	0	2507	1	1	1	0	1	1	1	3	0	0	1	0	1
25	1	7	4	0	.	.	.	.	.	.	.	0	1	0	1	1	0	0	2507	1	1	1	0	1	1	1	3	0	0	1	0	1
25	1	8	1	1	1	0	0	0	1	0	1900	0	1	0	1	1	0	0	2508	1	1	1	0	1	1	1	3	0	0	1	0	1
25	1	8	2	0	0	1	0	0	0	0	5100	0	1	0	1	1	0	0	2508	1	1	1	0	1	1	1	3	0	0	1	0	1
25	1	8	3	0	1	0	0	1	1	0	5100	0	1	0	1	1	0	0	2508	1	1	1	0	1	1	1	3	0	0	1	0	1
25	1	8	4	0	.	.	.	.	.	.	.	0	1	0	1	1	0	0	2508	1	1	1	0	1	1	1	3	0	0	1	0	1
25	1	9	1	0	1	0	0	1	0	0	5100	0	1	0	1	1	0	0	2509	1	1	1	0	1	1	1	3	0	0	1	0	1
25	1	9	2	0	1	0	0	1	1	0	6100	0	1	0	1	1	0	0	2509	1	1	1	0	1	1	1	3	0	0	1	0	1
25	1	9	3	1	1	0	0	0	0	1	1900	0	1	0	1	1	0	0	2509	1	1	1	0	1	1	1	3	0	0	1	0	1
25	1	9	4	0	.	.	.	.	.	.	.	0	1	0	1	1	0	0	2509	1	1	1	0	1	1	1	3	0	0	1	0	1
26	1	1	1	0	0	1	0	1	1	0	2500	0	3	0	0	0	1	0	2601	1	1	1	0	2	0	1	3	0	0	3	0	0
26	1	1	2	0	1	0	1	0	0	0	4100	0	3	0	0	0	1	0	2601	1	1	1	0	2	0	1	3	0	0	3	0	0
26	1	1	3	1	0	1	0	0	0	0	4100	0	3	0	0	0	1	0	2601	1	1	1	0	2	0	1	3	0	0	3	0	0
26	1	1	4	0	.	.	.	.	.	.	.	0	3	0	0	0	1	0	2601	1	1	1	0	2	0	1	3	0	0	3	0	0
26	1	2	1	1	0	0	0	0	0	0	1900	0	3	0	0	0	1	0	2602	1	1	1	0	2	0	1	3	0	0	3	0	0
26	1	2	2	0	0	0	1	0	0	1	1900	0	3	0	0	0	1	0	2602	1	1	1	0	2	0	1	3	0	0	3	0	0
26	1	2	3	0	0	0	0	0	1	0	4100	0	3	0	0	0	1	0	2602	1	1	1	0	2	0	1	3	0	0	3	0	0
26	1	2	4	0	.	.	.	.	.	.	.	0	3	0	0	0	1	0	2602	1	1	1	0	2	0	1	3	0	0	3	0	0
26	1	3	1	0	0	1	0	0	0	1	4100	0	3	0	0	0	1	0	2603	1	1	1	0	2	0	1	3	0	0	3	0	0
26	1	3	2	1	0	0	0	0	1	0	2500	0	3	0	0	0	1	0	2603	1	1	1	0	2	0	1	3	0	0	3	0	0
26	1	3	3	0	0	0	1	0	0	1	6100	0	3	0	0	0	1	0	2603	1	1	1	0	2	0	1	3	0	0	3	0	0
26	1	3	4	0	.	.	.	.	.	.	.	0	3	0	0	0	1	0	2603	1	1	1	0	2	0	1	3	0	0	3	0	0
26	1	4	1	0	0	0	0	1	0	1	2500	0	3	0	0	0	1	0	2604	1	1	1	0	2	0	1	3	0	0	3	0	0
26	1	4	2	1	1	0	0	0	0	1	5100	0	3	0	0	0	1	0	2604	1	1	1	0	2	0	1	3	0	0	3	0	0
26	1	4	3	0	0	1	0	1	0	1	5100	0	3	0	0	0	1	0	2604	1	1	1	0	2	0	1	3	0	0	3	0	0
26	1	4	4	0	.	.	.	.	.	.	.	0	3	0	0	0	1	0	2604	1	1	1	0	2	0	1	3	0	0	3	0	0
26	1	5	1	1	0	0	1	0	1	0	6100	0	3	0	0	0	1	0	2605	1	1	1	0	2	0	1	3	0	0	3	0	0
26	1	5	2	0	0	1	0	1	0	1	3000	0	3	0	0	0	1	0	2605	1	1	1	0	2	0	1	3	0	0	3	0	0
26	1	5	3	0	0	0	0	1	0	0	2500	0	3	0	0	0	1	0	2605	1	1	1	0	2	0	1	3	0	0	3	0	0
26	1	5	4	0	.	.	.	.	.	.	.	0	3	0	0	0	1	0	2605	1	1	1	0	2	0	1	3	0	0	3	0	0
26	1	6	1	0	1	0	1	0	0	1	3000	0	3	0	0	0	1	0	2606	1	1	1	0	2	0	1	3	0	0	3	0	0
26	1	6	2	0	0	0	0	1	0	0	6100	0	3	0	0	0	1	0	2606	1	1	1	0	2	0	1	3	0	0	3	0	0
26	1	6	3	1	1	0	1	0	0	0	6100	0	3	0	0	0	1	0	2606	1	1	1	0	2	0	1	3	0	0	3	0	0
26	1	6	4	0	.	.	.	.	.	.	.	0	3	0	0	0	1	0	2606	1	1	1	0	2	0	1	3	0	0	3	0	0
26	1	7	1	1	0	1	1	0	0	0	3000	0	3	0	0	0	1	0	2607	1	1	1	0	2	0	1	3	0	0	3	0	0
26	1	7	2	0	0	1	1	0	1	0	1900	0	3	0	0	0	1	0	2607	1	1	1	0	2	0	1	3	0	0	3	0	0
26	1	7	3	0	0	1	1	0	1	0	3000	0	3	0	0	0	1	0	2607	1	1	1	0	2	0	1	3	0	0	3	0	0
26	1	7	4	0	.	.	.	.	.	.	.	0	3	0	0	0	1	0	2607	1	1	1	0	2	0	1	3	0	0	3	0	0
26	1	8	1	0	1	0	0	0	1	0	1900	0	3	0	0	0	1	0	2608	1	1	1	0	2	0	1	3	0	0	3	0	0
26	1	8	2	1	0	1	0	0	0	0	5100	0	3	0	0	0	1	0	2608	1	1	1	0	2	0	1	3	0	0	3	0	0
26	1	8	3	0	1	0	0	1	1	0	5100	0	3	0	0	0	1	0	2608	1	1	1	0	2	0	1	3	0	0	3	0	0
26	1	8	4	0	.	.	.	.	.	.	.	0	3	0	0	0	1	0	2608	1	1	1	0	2	0	1	3	0	0	3	0	0
26	1	9	1	0	1	0	0	1	0	0	5100	0	3	0	0	0	1	0	2609	1	1	1	0	2	0	1	3	0	0	3	0	0
26	1	9	2	0	1	0	0	1	1	0	6100	0	3	0	0	0	1	0	2609	1	1	1	0	2	0	1	3	0	0	3	0	0
26	1	9	3	1	1	0	0	0	0	1	1900	0	3	0	0	0	1	0	2609	1	1	1	0	2	0	1	3	0	0	3	0	0
26	1	9	4	0	.	.	.	.	.	.	.	0	3	0	0	0	1	0	2609	1	1	1	0	2	0	1	3	0	0	3	0	0
27	1	1	1	0	0	1	0	1	1	0	2500	0	2	1	0	1	0	1	2701	1	1	1	0	1	1	1	1	0	1	2	1	1
27	1	1	2	0	1	0	1	0	0	0	4100	0	2	1	0	1	0	1	2701	1	1	1	0	1	1	1	1	0	1	2	1	1
27	1	1	3	1	0	1	0	0	0	0	4100	0	2	1	0	1	0	1	2701	1	1	1	0	1	1	1	1	0	1	2	1	1
27	1	1	4	0	.	.	.	.	.	.	.	0	2	1	0	1	0	1	2701	1	1	1	0	1	1	1	1	0	1	2	1	1
27	1	2	1	0	0	0	0	0	0	0	1900	0	2	1	0	1	0	1	2702	1	1	1	0	1	1	1	1	0	1	2	1	1
27	1	2	2	0	0	0	1	0	0	1	1900	0	2	1	0	1	0	1	2702	1	1	1	0	1	1	1	1	0	1	2	1	1
27	1	2	3	1	0	0	0	0	1	0	4100	0	2	1	0	1	0	1	2702	1	1	1	0	1	1	1	1	0	1	2	1	1
27	1	2	4	0	.	.	.	.	.	.	.	0	2	1	0	1	0	1	2702	1	1	1	0	1	1	1	1	0	1	2	1	1
27	1	3	1	0	0	1	0	0	0	1	4100	0	2	1	0	1	0	1	2703	1	1	1	0	1	1	1	1	0	1	2	1	1
27	1	3	2	1	0	0	0	0	1	0	2500	0	2	1	0	1	0	1	2703	1	1	1	0	1	1	1	1	0	1	2	1	1
27	1	3	3	0	0	0	1	0	0	1	6100	0	2	1	0	1	0	1	2703	1	1	1	0	1	1	1	1	0	1	2	1	1
27	1	3	4	0	.	.	.	.	.	.	.	0	2	1	0	1	0	1	2703	1	1	1	0	1	1	1	1	0	1	2	1	1
27	1	4	1	0	0	0	0	1	0	1	2500	0	2	1	0	1	0	1	2704	1	1	1	0	1	1	1	1	0	1	2	1	1
27	1	4	2	0	1	0	0	0	0	1	5100	0	2	1	0	1	0	1	2704	1	1	1	0	1	1	1	1	0	1	2	1	1
27	1	4	3	0	0	1	0	1	0	1	5100	0	2	1	0	1	0	1	2704	1	1	1	0	1	1	1	1	0	1	2	1	1
27	1	4	4	1	.	.	.	.	.	.	.	0	2	1	0	1	0	1	2704	1	1	1	0	1	1	1	1	0	1	2	1	1
27	1	5	1	0	0	0	1	0	1	0	6100	0	2	1	0	1	0	1	2705	1	1	1	0	1	1	1	1	0	1	2	1	1
27	1	5	2	0	0	1	0	1	0	1	3000	0	2	1	0	1	0	1	2705	1	1	1	0	1	1	1	1	0	1	2	1	1
27	1	5	3	0	0	0	0	1	0	0	2500	0	2	1	0	1	0	1	2705	1	1	1	0	1	1	1	1	0	1	2	1	1
27	1	5	4	1	.	.	.	.	.	.	.	0	2	1	0	1	0	1	2705	1	1	1	0	1	1	1	1	0	1	2	1	1
27	1	6	1	0	1	0	1	0	0	1	3000	0	2	1	0	1	0	1	2706	1	1	1	0	1	1	1	1	0	1	2	1	1
27	1	6	2	0	0	0	0	1	0	0	6100	0	2	1	0	1	0	1	2706	1	1	1	0	1	1	1	1	0	1	2	1	1
27	1	6	3	0	1	0	1	0	0	0	6100	0	2	1	0	1	0	1	2706	1	1	1	0	1	1	1	1	0	1	2	1	1
27	1	6	4	1	.	.	.	.	.	.	.	0	2	1	0	1	0	1	2706	1	1	1	0	1	1	1	1	0	1	2	1	1
27	1	7	1	0	0	1	1	0	0	0	3000	0	2	1	0	1	0	1	2707	1	1	1	0	1	1	1	1	0	1	2	1	1
27	1	7	2	0	0	1	1	0	1	0	1900	0	2	1	0	1	0	1	2707	1	1	1	0	1	1	1	1	0	1	2	1	1
27	1	7	3	0	0	1	1	0	1	0	3000	0	2	1	0	1	0	1	2707	1	1	1	0	1	1	1	1	0	1	2	1	1
27	1	7	4	1	.	.	.	.	.	.	.	0	2	1	0	1	0	1	2707	1	1	1	0	1	1	1	1	0	1	2	1	1
27	1	8	1	0	1	0	0	0	1	0	1900	0	2	1	0	1	0	1	2708	1	1	1	0	1	1	1	1	0	1	2	1	1
27	1	8	2	0	0	1	0	0	0	0	5100	0	2	1	0	1	0	1	2708	1	1	1	0	1	1	1	1	0	1	2	1	1
27	1	8	3	0	1	0	0	1	1	0	5100	0	2	1	0	1	0	1	2708	1	1	1	0	1	1	1	1	0	1	2	1	1
27	1	8	4	1	.	.	.	.	.	.	.	0	2	1	0	1	0	1	2708	1	1	1	0	1	1	1	1	0	1	2	1	1
27	1	9	1	0	1	0	0	1	0	0	5100	0	2	1	0	1	0	1	2709	1	1	1	0	1	1	1	1	0	1	2	1	1
27	1	9	2	0	1	0	0	1	1	0	6100	0	2	1	0	1	0	1	2709	1	1	1	0	1	1	1	1	0	1	2	1	1
27	1	9	3	0	1	0	0	0	0	1	1900	0	2	1	0	1	0	1	2709	1	1	1	0	1	1	1	1	0	1	2	1	1
27	1	9	4	1	.	.	.	.	.	.	.	0	2	1	0	1	0	1	2709	1	1	1	0	1	1	1	1	0	1	2	1	1
28	1	1	1	0	0	1	0	1	1	0	2500	0	2	1	0	1	0	1	2801	1	1	1	0	1	1	1	1	0	1	2	1	1
28	1	1	2	0	1	0	1	0	0	0	4100	0	2	1	0	1	0	1	2801	1	1	1	0	1	1	1	1	0	1	2	1	1
28	1	1	3	1	0	1	0	0	0	0	4100	0	2	1	0	1	0	1	2801	1	1	1	0	1	1	1	1	0	1	2	1	1
28	1	1	4	0	.	.	.	.	.	.	.	0	2	1	0	1	0	1	2801	1	1	1	0	1	1	1	1	0	1	2	1	1
28	1	2	1	0	0	0	0	0	0	0	1900	0	2	1	0	1	0	1	2802	1	1	1	0	1	1	1	1	0	1	2	1	1
28	1	2	2	1	0	0	1	0	0	1	1900	0	2	1	0	1	0	1	2802	1	1	1	0	1	1	1	1	0	1	2	1	1
28	1	2	3	0	0	0	0	0	1	0	4100	0	2	1	0	1	0	1	2802	1	1	1	0	1	1	1	1	0	1	2	1	1
28	1	2	4	0	.	.	.	.	.	.	.	0	2	1	0	1	0	1	2802	1	1	1	0	1	1	1	1	0	1	2	1	1
28	1	3	1	1	0	1	0	0	0	1	4100	0	2	1	0	1	0	1	2803	1	1	1	0	1	1	1	1	0	1	2	1	1
28	1	3	2	0	0	0	0	0	1	0	2500	0	2	1	0	1	0	1	2803	1	1	1	0	1	1	1	1	0	1	2	1	1
28	1	3	3	0	0	0	1	0	0	1	6100	0	2	1	0	1	0	1	2803	1	1	1	0	1	1	1	1	0	1	2	1	1
28	1	3	4	0	.	.	.	.	.	.	.	0	2	1	0	1	0	1	2803	1	1	1	0	1	1	1	1	0	1	2	1	1
28	1	4	1	0	0	0	0	1	0	1	2500	0	2	1	0	1	0	1	2804	1	1	1	0	1	1	1	1	0	1	2	1	1
28	1	4	2	1	1	0	0	0	0	1	5100	0	2	1	0	1	0	1	2804	1	1	1	0	1	1	1	1	0	1	2	1	1
28	1	4	3	0	0	1	0	1	0	1	5100	0	2	1	0	1	0	1	2804	1	1	1	0	1	1	1	1	0	1	2	1	1
28	1	4	4	0	.	.	.	.	.	.	.	0	2	1	0	1	0	1	2804	1	1	1	0	1	1	1	1	0	1	2	1	1
28	1	5	1	0	0	0	1	0	1	0	6100	0	2	1	0	1	0	1	2805	1	1	1	0	1	1	1	1	0	1	2	1	1
28	1	5	2	1	0	1	0	1	0	1	3000	0	2	1	0	1	0	1	2805	1	1	1	0	1	1	1	1	0	1	2	1	1
28	1	5	3	0	0	0	0	1	0	0	2500	0	2	1	0	1	0	1	2805	1	1	1	0	1	1	1	1	0	1	2	1	1
28	1	5	4	0	.	.	.	.	.	.	.	0	2	1	0	1	0	1	2805	1	1	1	0	1	1	1	1	0	1	2	1	1
28	1	6	1	1	1	0	1	0	0	1	3000	0	2	1	0	1	0	1	2806	1	1	1	0	1	1	1	1	0	1	2	1	1
28	1	6	2	0	0	0	0	1	0	0	6100	0	2	1	0	1	0	1	2806	1	1	1	0	1	1	1	1	0	1	2	1	1
28	1	6	3	0	1	0	1	0	0	0	6100	0	2	1	0	1	0	1	2806	1	1	1	0	1	1	1	1	0	1	2	1	1
28	1	6	4	0	.	.	.	.	.	.	.	0	2	1	0	1	0	1	2806	1	1	1	0	1	1	1	1	0	1	2	1	1
28	1	7	1	0	0	1	1	0	0	0	3000	0	2	1	0	1	0	1	2807	1	1	1	0	1	1	1	1	0	1	2	1	1
28	1	7	2	1	0	1	1	0	1	0	1900	0	2	1	0	1	0	1	2807	1	1	1	0	1	1	1	1	0	1	2	1	1
28	1	7	3	0	0	1	1	0	1	0	3000	0	2	1	0	1	0	1	2807	1	1	1	0	1	1	1	1	0	1	2	1	1
28	1	7	4	0	.	.	.	.	.	.	.	0	2	1	0	1	0	1	2807	1	1	1	0	1	1	1	1	0	1	2	1	1
28	1	8	1	1	1	0	0	0	1	0	1900	0	2	1	0	1	0	1	2808	1	1	1	0	1	1	1	1	0	1	2	1	1
28	1	8	2	0	0	1	0	0	0	0	5100	0	2	1	0	1	0	1	2808	1	1	1	0	1	1	1	1	0	1	2	1	1
28	1	8	3	0	1	0	0	1	1	0	5100	0	2	1	0	1	0	1	2808	1	1	1	0	1	1	1	1	0	1	2	1	1
28	1	8	4	0	.	.	.	.	.	.	.	0	2	1	0	1	0	1	2808	1	1	1	0	1	1	1	1	0	1	2	1	1
28	1	9	1	0	1	0	0	1	0	0	5100	0	2	1	0	1	0	1	2809	1	1	1	0	1	1	1	1	0	1	2	1	1
28	1	9	2	0	1	0	0	1	1	0	6100	0	2	1	0	1	0	1	2809	1	1	1	0	1	1	1	1	0	1	2	1	1
28	1	9	3	1	1	0	0	0	0	1	1900	0	2	1	0	1	0	1	2809	1	1	1	0	1	1	1	1	0	1	2	1	1
28	1	9	4	0	.	.	.	.	.	.	.	0	2	1	0	1	0	1	2809	1	1	1	0	1	1	1	1	0	1	2	1	1
29	1	1	1	0	0	1	0	1	1	0	2500	0	1	0	1	1	0	0	2901	1	1	1	0	2	0	1	1	0	1	2	1	1
29	1	1	2	0	1	0	1	0	0	0	4100	0	1	0	1	1	0	0	2901	1	1	1	0	2	0	1	1	0	1	2	1	1
29	1	1	3	1	0	1	0	0	0	0	4100	0	1	0	1	1	0	0	2901	1	1	1	0	2	0	1	1	0	1	2	1	1
29	1	1	4	0	.	.	.	.	.	.	.	0	1	0	1	1	0	0	2901	1	1	1	0	2	0	1	1	0	1	2	1	1
29	1	2	1	1	0	0	0	0	0	0	1900	0	1	0	1	1	0	0	2902	1	1	1	0	2	0	1	1	0	1	2	1	1
29	1	2	2	0	0	0	1	0	0	1	1900	0	1	0	1	1	0	0	2902	1	1	1	0	2	0	1	1	0	1	2	1	1
29	1	2	3	0	0	0	0	0	1	0	4100	0	1	0	1	1	0	0	2902	1	1	1	0	2	0	1	1	0	1	2	1	1
29	1	2	4	0	.	.	.	.	.	.	.	0	1	0	1	1	0	0	2902	1	1	1	0	2	0	1	1	0	1	2	1	1
29	1	3	1	0	0	1	0	0	0	1	4100	0	1	0	1	1	0	0	2903	1	1	1	0	2	0	1	1	0	1	2	1	1
29	1	3	2	1	0	0	0	0	1	0	2500	0	1	0	1	1	0	0	2903	1	1	1	0	2	0	1	1	0	1	2	1	1
29	1	3	3	0	0	0	1	0	0	1	6100	0	1	0	1	1	0	0	2903	1	1	1	0	2	0	1	1	0	1	2	1	1
29	1	3	4	0	.	.	.	.	.	.	.	0	1	0	1	1	0	0	2903	1	1	1	0	2	0	1	1	0	1	2	1	1
29	1	4	1	0	0	0	0	1	0	1	2500	0	1	0	1	1	0	0	2904	1	1	1	0	2	0	1	1	0	1	2	1	1
29	1	4	2	1	1	0	0	0	0	1	5100	0	1	0	1	1	0	0	2904	1	1	1	0	2	0	1	1	0	1	2	1	1
29	1	4	3	0	0	1	0	1	0	1	5100	0	1	0	1	1	0	0	2904	1	1	1	0	2	0	1	1	0	1	2	1	1
29	1	4	4	0	.	.	.	.	.	.	.	0	1	0	1	1	0	0	2904	1	1	1	0	2	0	1	1	0	1	2	1	1
29	1	5	1	0	0	0	1	0	1	0	6100	0	1	0	1	1	0	0	2905	1	1	1	0	2	0	1	1	0	1	2	1	1
29	1	5	2	1	0	1	0	1	0	1	3000	0	1	0	1	1	0	0	2905	1	1	1	0	2	0	1	1	0	1	2	1	1
29	1	5	3	0	0	0	0	1	0	0	2500	0	1	0	1	1	0	0	2905	1	1	1	0	2	0	1	1	0	1	2	1	1
29	1	5	4	0	.	.	.	.	.	.	.	0	1	0	1	1	0	0	2905	1	1	1	0	2	0	1	1	0	1	2	1	1
29	1	6	1	0	1	0	1	0	0	1	3000	0	1	0	1	1	0	0	2906	1	1	1	0	2	0	1	1	0	1	2	1	1
29	1	6	2	1	0	0	0	1	0	0	6100	0	1	0	1	1	0	0	2906	1	1	1	0	2	0	1	1	0	1	2	1	1
29	1	6	3	0	1	0	1	0	0	0	6100	0	1	0	1	1	0	0	2906	1	1	1	0	2	0	1	1	0	1	2	1	1
29	1	6	4	0	.	.	.	.	.	.	.	0	1	0	1	1	0	0	2906	1	1	1	0	2	0	1	1	0	1	2	1	1
29	1	7	1	0	0	1	1	0	0	0	3000	0	1	0	1	1	0	0	2907	1	1	1	0	2	0	1	1	0	1	2	1	1
29	1	7	2	0	0	1	1	0	1	0	1900	0	1	0	1	1	0	0	2907	1	1	1	0	2	0	1	1	0	1	2	1	1
29	1	7	3	1	0	1	1	0	1	0	3000	0	1	0	1	1	0	0	2907	1	1	1	0	2	0	1	1	0	1	2	1	1
29	1	7	4	0	.	.	.	.	.	.	.	0	1	0	1	1	0	0	2907	1	1	1	0	2	0	1	1	0	1	2	1	1
29	1	8	1	1	1	0	0	0	1	0	1900	0	1	0	1	1	0	0	2908	1	1	1	0	2	0	1	1	0	1	2	1	1
29	1	8	2	0	0	1	0	0	0	0	5100	0	1	0	1	1	0	0	2908	1	1	1	0	2	0	1	1	0	1	2	1	1
29	1	8	3	0	1	0	0	1	1	0	5100	0	1	0	1	1	0	0	2908	1	1	1	0	2	0	1	1	0	1	2	1	1
29	1	8	4	0	.	.	.	.	.	.	.	0	1	0	1	1	0	0	2908	1	1	1	0	2	0	1	1	0	1	2	1	1
29	1	9	1	0	1	0	0	1	0	0	5100	0	1	0	1	1	0	0	2909	1	1	1	0	2	0	1	1	0	1	2	1	1
29	1	9	2	0	1	0	0	1	1	0	6100	0	1	0	1	1	0	0	2909	1	1	1	0	2	0	1	1	0	1	2	1	1
29	1	9	3	1	1	0	0	0	0	1	1900	0	1	0	1	1	0	0	2909	1	1	1	0	2	0	1	1	0	1	2	1	1
29	1	9	4	0	.	.	.	.	.	.	.	0	1	0	1	1	0	0	2909	1	1	1	0	2	0	1	1	0	1	2	1	1
30	1	1	1	0	0	1	0	1	1	0	2500	0	3	0	0	0	1	1	3001	1	1	1	0	2	0	1	3	0	0	1	0	1
30	1	1	2	0	1	0	1	0	0	0	4100	0	3	0	0	0	1	1	3001	1	1	1	0	2	0	1	3	0	0	1	0	1
30	1	1	3	1	0	1	0	0	0	0	4100	0	3	0	0	0	1	1	3001	1	1	1	0	2	0	1	3	0	0	1	0	1
30	1	1	4	0	.	.	.	.	.	.	.	0	3	0	0	0	1	1	3001	1	1	1	0	2	0	1	3	0	0	1	0	1
30	1	2	1	0	0	0	0	0	0	0	1900	0	3	0	0	0	1	1	3002	1	1	1	0	2	0	1	3	0	0	1	0	1
30	1	2	2	0	0	0	1	0	0	1	1900	0	3	0	0	0	1	1	3002	1	1	1	0	2	0	1	3	0	0	1	0	1
30	1	2	3	1	0	0	0	0	1	0	4100	0	3	0	0	0	1	1	3002	1	1	1	0	2	0	1	3	0	0	1	0	1
30	1	2	4	0	.	.	.	.	.	.	.	0	3	0	0	0	1	1	3002	1	1	1	0	2	0	1	3	0	0	1	0	1
30	1	3	1	0	0	1	0	0	0	1	4100	0	3	0	0	0	1	1	3003	1	1	1	0	2	0	1	3	0	0	1	0	1
30	1	3	2	1	0	0	0	0	1	0	2500	0	3	0	0	0	1	1	3003	1	1	1	0	2	0	1	3	0	0	1	0	1
30	1	3	3	0	0	0	1	0	0	1	6100	0	3	0	0	0	1	1	3003	1	1	1	0	2	0	1	3	0	0	1	0	1
30	1	3	4	0	.	.	.	.	.	.	.	0	3	0	0	0	1	1	3003	1	1	1	0	2	0	1	3	0	0	1	0	1
30	1	4	1	0	0	0	0	1	0	1	2500	0	3	0	0	0	1	1	3004	1	1	1	0	2	0	1	3	0	0	1	0	1
30	1	4	2	1	1	0	0	0	0	1	5100	0	3	0	0	0	1	1	3004	1	1	1	0	2	0	1	3	0	0	1	0	1
30	1	4	3	0	0	1	0	1	0	1	5100	0	3	0	0	0	1	1	3004	1	1	1	0	2	0	1	3	0	0	1	0	1
30	1	4	4	0	.	.	.	.	.	.	.	0	3	0	0	0	1	1	3004	1	1	1	0	2	0	1	3	0	0	1	0	1
30	1	5	1	0	0	0	1	0	1	0	6100	0	3	0	0	0	1	1	3005	1	1	1	0	2	0	1	3	0	0	1	0	1
30	1	5	2	0	0	1	0	1	0	1	3000	0	3	0	0	0	1	1	3005	1	1	1	0	2	0	1	3	0	0	1	0	1
30	1	5	3	0	0	0	0	1	0	0	2500	0	3	0	0	0	1	1	3005	1	1	1	0	2	0	1	3	0	0	1	0	1
30	1	5	4	1	.	.	.	.	.	.	.	0	3	0	0	0	1	1	3005	1	1	1	0	2	0	1	3	0	0	1	0	1
30	1	6	1	0	1	0	1	0	0	1	3000	0	3	0	0	0	1	1	3006	1	1	1	0	2	0	1	3	0	0	1	0	1
30	1	6	2	0	0	0	0	1	0	0	6100	0	3	0	0	0	1	1	3006	1	1	1	0	2	0	1	3	0	0	1	0	1
30	1	6	3	0	1	0	1	0	0	0	6100	0	3	0	0	0	1	1	3006	1	1	1	0	2	0	1	3	0	0	1	0	1
30	1	6	4	1	.	.	.	.	.	.	.	0	3	0	0	0	1	1	3006	1	1	1	0	2	0	1	3	0	0	1	0	1
30	1	7	1	0	0	1	1	0	0	0	3000	0	3	0	0	0	1	1	3007	1	1	1	0	2	0	1	3	0	0	1	0	1
30	1	7	2	0	0	1	1	0	1	0	1900	0	3	0	0	0	1	1	3007	1	1	1	0	2	0	1	3	0	0	1	0	1
30	1	7	3	0	0	1	1	0	1	0	3000	0	3	0	0	0	1	1	3007	1	1	1	0	2	0	1	3	0	0	1	0	1
30	1	7	4	1	.	.	.	.	.	.	.	0	3	0	0	0	1	1	3007	1	1	1	0	2	0	1	3	0	0	1	0	1
30	1	8	1	1	1	0	0	0	1	0	1900	0	3	0	0	0	1	1	3008	1	1	1	0	2	0	1	3	0	0	1	0	1
30	1	8	2	0	0	1	0	0	0	0	5100	0	3	0	0	0	1	1	3008	1	1	1	0	2	0	1	3	0	0	1	0	1
30	1	8	3	0	1	0	0	1	1	0	5100	0	3	0	0	0	1	1	3008	1	1	1	0	2	0	1	3	0	0	1	0	1
30	1	8	4	0	.	.	.	.	.	.	.	0	3	0	0	0	1	1	3008	1	1	1	0	2	0	1	3	0	0	1	0	1
30	1	9	1	0	1	0	0	1	0	0	5100	0	3	0	0	0	1	1	3009	1	1	1	0	2	0	1	3	0	0	1	0	1
30	1	9	2	0	1	0	0	1	1	0	6100	0	3	0	0	0	1	1	3009	1	1	1	0	2	0	1	3	0	0	1	0	1
30	1	9	3	1	1	0	0	0	0	1	1900	0	3	0	0	0	1	1	3009	1	1	1	0	2	0	1	3	0	0	1	0	1
30	1	9	4	0	.	.	.	.	.	.	.	0	3	0	0	0	1	1	3009	1	1	1	0	2	0	1	3	0	0	1	0	1
31	1	1	1	0	0	1	0	1	1	0	2500	0	3	0	0	0	1	1	3101	2	0	1	1	2	0	1	3	0	0	1	0	1
31	1	1	2	0	1	0	1	0	0	0	4100	0	3	0	0	0	1	1	3101	2	0	1	1	2	0	1	3	0	0	1	0	1
31	1	1	3	0	0	1	0	0	0	0	4100	0	3	0	0	0	1	1	3101	2	0	1	1	2	0	1	3	0	0	1	0	1
31	1	1	4	1	.	.	.	.	.	.	.	0	3	0	0	0	1	1	3101	2	0	1	1	2	0	1	3	0	0	1	0	1
31	1	2	1	0	0	0	0	0	0	0	1900	0	3	0	0	0	1	1	3102	2	0	1	1	2	0	1	3	0	0	1	0	1
31	1	2	2	1	0	0	1	0	0	1	1900	0	3	0	0	0	1	1	3102	2	0	1	1	2	0	1	3	0	0	1	0	1
31	1	2	3	0	0	0	0	0	1	0	4100	0	3	0	0	0	1	1	3102	2	0	1	1	2	0	1	3	0	0	1	0	1
31	1	2	4	0	.	.	.	.	.	.	.	0	3	0	0	0	1	1	3102	2	0	1	1	2	0	1	3	0	0	1	0	1
31	1	3	1	1	0	1	0	0	0	1	4100	0	3	0	0	0	1	1	3103	2	0	1	1	2	0	1	3	0	0	1	0	1
31	1	3	2	0	0	0	0	0	1	0	2500	0	3	0	0	0	1	1	3103	2	0	1	1	2	0	1	3	0	0	1	0	1
31	1	3	3	0	0	0	1	0	0	1	6100	0	3	0	0	0	1	1	3103	2	0	1	1	2	0	1	3	0	0	1	0	1
31	1	3	4	0	.	.	.	.	.	.	.	0	3	0	0	0	1	1	3103	2	0	1	1	2	0	1	3	0	0	1	0	1
31	1	4	1	0	0	0	0	1	0	1	2500	0	3	0	0	0	1	1	3104	2	0	1	1	2	0	1	3	0	0	1	0	1
31	1	4	2	1	1	0	0	0	0	1	5100	0	3	0	0	0	1	1	3104	2	0	1	1	2	0	1	3	0	0	1	0	1
31	1	4	3	0	0	1	0	1	0	1	5100	0	3	0	0	0	1	1	3104	2	0	1	1	2	0	1	3	0	0	1	0	1
31	1	4	4	0	.	.	.	.	.	.	.	0	3	0	0	0	1	1	3104	2	0	1	1	2	0	1	3	0	0	1	0	1
31	1	5	1	0	0	0	1	0	1	0	6100	0	3	0	0	0	1	1	3105	2	0	1	1	2	0	1	3	0	0	1	0	1
31	1	5	2	0	0	1	0	1	0	1	3000	0	3	0	0	0	1	1	3105	2	0	1	1	2	0	1	3	0	0	1	0	1
31	1	5	3	0	0	0	0	1	0	0	2500	0	3	0	0	0	1	1	3105	2	0	1	1	2	0	1	3	0	0	1	0	1
31	1	5	4	1	.	.	.	.	.	.	.	0	3	0	0	0	1	1	3105	2	0	1	1	2	0	1	3	0	0	1	0	1
31	1	6	1	0	1	0	1	0	0	1	3000	0	3	0	0	0	1	1	3106	2	0	1	1	2	0	1	3	0	0	1	0	1
31	1	6	2	0	0	0	0	1	0	0	6100	0	3	0	0	0	1	1	3106	2	0	1	1	2	0	1	3	0	0	1	0	1
31	1	6	3	0	1	0	1	0	0	0	6100	0	3	0	0	0	1	1	3106	2	0	1	1	2	0	1	3	0	0	1	0	1
31	1	6	4	1	.	.	.	.	.	.	.	0	3	0	0	0	1	1	3106	2	0	1	1	2	0	1	3	0	0	1	0	1
31	1	7	1	0	0	1	1	0	0	0	3000	0	3	0	0	0	1	1	3107	2	0	1	1	2	0	1	3	0	0	1	0	1
31	1	7	2	0	0	1	1	0	1	0	1900	0	3	0	0	0	1	1	3107	2	0	1	1	2	0	1	3	0	0	1	0	1
31	1	7	3	1	0	1	1	0	1	0	3000	0	3	0	0	0	1	1	3107	2	0	1	1	2	0	1	3	0	0	1	0	1
31	1	7	4	0	.	.	.	.	.	.	.	0	3	0	0	0	1	1	3107	2	0	1	1	2	0	1	3	0	0	1	0	1
31	1	8	1	0	1	0	0	0	1	0	1900	0	3	0	0	0	1	1	3108	2	0	1	1	2	0	1	3	0	0	1	0	1
31	1	8	2	0	0	1	0	0	0	0	5100	0	3	0	0	0	1	1	3108	2	0	1	1	2	0	1	3	0	0	1	0	1
31	1	8	3	0	1	0	0	1	1	0	5100	0	3	0	0	0	1	1	3108	2	0	1	1	2	0	1	3	0	0	1	0	1
31	1	8	4	1	.	.	.	.	.	.	.	0	3	0	0	0	1	1	3108	2	0	1	1	2	0	1	3	0	0	1	0	1
31	1	9	1	0	1	0	0	1	0	0	5100	0	3	0	0	0	1	1	3109	2	0	1	1	2	0	1	3	0	0	1	0	1
31	1	9	2	0	1	0	0	1	1	0	6100	0	3	0	0	0	1	1	3109	2	0	1	1	2	0	1	3	0	0	1	0	1
31	1	9	3	0	1	0	0	0	0	1	1900	0	3	0	0	0	1	1	3109	2	0	1	1	2	0	1	3	0	0	1	0	1
31	1	9	4	1	.	.	.	.	.	.	.	0	3	0	0	0	1	1	3109	2	0	1	1	2	0	1	3	0	0	1	0	1
32	1	1	1	0	0	1	0	1	1	0	2500	0	2	1	0	1	0	1	3201	2	0	1	1	2	0	1	3	0	0	2	1	1
32	1	1	2	0	1	0	1	0	0	0	4100	0	2	1	0	1	0	1	3201	2	0	1	1	2	0	1	3	0	0	2	1	1
32	1	1	3	1	0	1	0	0	0	0	4100	0	2	1	0	1	0	1	3201	2	0	1	1	2	0	1	3	0	0	2	1	1
32	1	1	4	0	.	.	.	.	.	.	.	0	2	1	0	1	0	1	3201	2	0	1	1	2	0	1	3	0	0	2	1	1
32	1	2	1	1	0	0	0	0	0	0	1900	0	2	1	0	1	0	1	3202	2	0	1	1	2	0	1	3	0	0	2	1	1
32	1	2	2	0	0	0	1	0	0	1	1900	0	2	1	0	1	0	1	3202	2	0	1	1	2	0	1	3	0	0	2	1	1
32	1	2	3	0	0	0	0	0	1	0	4100	0	2	1	0	1	0	1	3202	2	0	1	1	2	0	1	3	0	0	2	1	1
32	1	2	4	0	.	.	.	.	.	.	.	0	2	1	0	1	0	1	3202	2	0	1	1	2	0	1	3	0	0	2	1	1
32	1	3	1	0	0	1	0	0	0	1	4100	0	2	1	0	1	0	1	3203	2	0	1	1	2	0	1	3	0	0	2	1	1
32	1	3	2	1	0	0	0	0	1	0	2500	0	2	1	0	1	0	1	3203	2	0	1	1	2	0	1	3	0	0	2	1	1
32	1	3	3	0	0	0	1	0	0	1	6100	0	2	1	0	1	0	1	3203	2	0	1	1	2	0	1	3	0	0	2	1	1
32	1	3	4	0	.	.	.	.	.	.	.	0	2	1	0	1	0	1	3203	2	0	1	1	2	0	1	3	0	0	2	1	1
32	1	4	1	0	0	0	0	1	0	1	2500	0	2	1	0	1	0	1	3204	2	0	1	1	2	0	1	3	0	0	2	1	1
32	1	4	2	1	1	0	0	0	0	1	5100	0	2	1	0	1	0	1	3204	2	0	1	1	2	0	1	3	0	0	2	1	1
32	1	4	3	0	0	1	0	1	0	1	5100	0	2	1	0	1	0	1	3204	2	0	1	1	2	0	1	3	0	0	2	1	1
32	1	4	4	0	.	.	.	.	.	.	.	0	2	1	0	1	0	1	3204	2	0	1	1	2	0	1	3	0	0	2	1	1
32	1	5	1	0	0	0	1	0	1	0	6100	0	2	1	0	1	0	1	3205	2	0	1	1	2	0	1	3	0	0	2	1	1
32	1	5	2	0	0	1	0	1	0	1	3000	0	2	1	0	1	0	1	3205	2	0	1	1	2	0	1	3	0	0	2	1	1
32	1	5	3	0	0	0	0	1	0	0	2500	0	2	1	0	1	0	1	3205	2	0	1	1	2	0	1	3	0	0	2	1	1
32	1	5	4	1	.	.	.	.	.	.	.	0	2	1	0	1	0	1	3205	2	0	1	1	2	0	1	3	0	0	2	1	1
32	1	6	1	0	1	0	1	0	0	1	3000	0	2	1	0	1	0	1	3206	2	0	1	1	2	0	1	3	0	0	2	1	1
32	1	6	2	0	0	0	0	1	0	0	6100	0	2	1	0	1	0	1	3206	2	0	1	1	2	0	1	3	0	0	2	1	1
32	1	6	3	0	1	0	1	0	0	0	6100	0	2	1	0	1	0	1	3206	2	0	1	1	2	0	1	3	0	0	2	1	1
32	1	6	4	1	.	.	.	.	.	.	.	0	2	1	0	1	0	1	3206	2	0	1	1	2	0	1	3	0	0	2	1	1
32	1	7	1	0	0	1	1	0	0	0	3000	0	2	1	0	1	0	1	3207	2	0	1	1	2	0	1	3	0	0	2	1	1
32	1	7	2	0	0	1	1	0	1	0	1900	0	2	1	0	1	0	1	3207	2	0	1	1	2	0	1	3	0	0	2	1	1
32	1	7	3	0	0	1	1	0	1	0	3000	0	2	1	0	1	0	1	3207	2	0	1	1	2	0	1	3	0	0	2	1	1
32	1	7	4	1	.	.	.	.	.	.	.	0	2	1	0	1	0	1	3207	2	0	1	1	2	0	1	3	0	0	2	1	1
32	1	8	1	1	1	0	0	0	1	0	1900	0	2	1	0	1	0	1	3208	2	0	1	1	2	0	1	3	0	0	2	1	1
32	1	8	2	0	0	1	0	0	0	0	5100	0	2	1	0	1	0	1	3208	2	0	1	1	2	0	1	3	0	0	2	1	1
32	1	8	3	0	1	0	0	1	1	0	5100	0	2	1	0	1	0	1	3208	2	0	1	1	2	0	1	3	0	0	2	1	1
32	1	8	4	0	.	.	.	.	.	.	.	0	2	1	0	1	0	1	3208	2	0	1	1	2	0	1	3	0	0	2	1	1
32	1	9	1	0	1	0	0	1	0	0	5100	0	2	1	0	1	0	1	3209	2	0	1	1	2	0	1	3	0	0	2	1	1
32	1	9	2	0	1	0	0	1	1	0	6100	0	2	1	0	1	0	1	3209	2	0	1	1	2	0	1	3	0	0	2	1	1
32	1	9	3	1	1	0	0	0	0	1	1900	0	2	1	0	1	0	1	3209	2	0	1	1	2	0	1	3	0	0	2	1	1
32	1	9	4	0	.	.	.	.	.	.	.	0	2	1	0	1	0	1	3209	2	0	1	1	2	0	1	3	0	0	2	1	1
33	1	1	1	1	0	1	0	1	1	0	2500	0	2	1	0	1	0	1	3301	2	0	1	1	1	1	1	2	1	1	2	1	1
33	1	1	2	0	1	0	1	0	0	0	4100	0	2	1	0	1	0	1	3301	2	0	1	1	1	1	1	2	1	1	2	1	1
33	1	1	3	0	0	1	0	0	0	0	4100	0	2	1	0	1	0	1	3301	2	0	1	1	1	1	1	2	1	1	2	1	1
33	1	1	4	0	.	.	.	.	.	.	.	0	2	1	0	1	0	1	3301	2	0	1	1	1	1	1	2	1	1	2	1	1
33	1	2	1	0	0	0	0	0	0	0	1900	0	2	1	0	1	0	1	3302	2	0	1	1	1	1	1	2	1	1	2	1	1
33	1	2	2	0	0	0	1	0	0	1	1900	0	2	1	0	1	0	1	3302	2	0	1	1	1	1	1	2	1	1	2	1	1
33	1	2	3	1	0	0	0	0	1	0	4100	0	2	1	0	1	0	1	3302	2	0	1	1	1	1	1	2	1	1	2	1	1
33	1	2	4	0	.	.	.	.	.	.	.	0	2	1	0	1	0	1	3302	2	0	1	1	1	1	1	2	1	1	2	1	1
33	1	3	1	0	0	1	0	0	0	1	4100	0	2	1	0	1	0	1	3303	2	0	1	1	1	1	1	2	1	1	2	1	1
33	1	3	2	1	0	0	0	0	1	0	2500	0	2	1	0	1	0	1	3303	2	0	1	1	1	1	1	2	1	1	2	1	1
33	1	3	3	0	0	0	1	0	0	1	6100	0	2	1	0	1	0	1	3303	2	0	1	1	1	1	1	2	1	1	2	1	1
33	1	3	4	0	.	.	.	.	.	.	.	0	2	1	0	1	0	1	3303	2	0	1	1	1	1	1	2	1	1	2	1	1
33	1	4	1	0	0	0	0	1	0	1	2500	0	2	1	0	1	0	1	3304	2	0	1	1	1	1	1	2	1	1	2	1	1
33	1	4	2	1	1	0	0	0	0	1	5100	0	2	1	0	1	0	1	3304	2	0	1	1	1	1	1	2	1	1	2	1	1
33	1	4	3	0	0	1	0	1	0	1	5100	0	2	1	0	1	0	1	3304	2	0	1	1	1	1	1	2	1	1	2	1	1
33	1	4	4	0	.	.	.	.	.	.	.	0	2	1	0	1	0	1	3304	2	0	1	1	1	1	1	2	1	1	2	1	1
33	1	5	1	0	0	0	1	0	1	0	6100	0	2	1	0	1	0	1	3305	2	0	1	1	1	1	1	2	1	1	2	1	1
33	1	5	2	0	0	1	0	1	0	1	3000	0	2	1	0	1	0	1	3305	2	0	1	1	1	1	1	2	1	1	2	1	1
33	1	5	3	1	0	0	0	1	0	0	2500	0	2	1	0	1	0	1	3305	2	0	1	1	1	1	1	2	1	1	2	1	1
33	1	5	4	0	.	.	.	.	.	.	.	0	2	1	0	1	0	1	3305	2	0	1	1	1	1	1	2	1	1	2	1	1
33	1	6	1	0	1	0	1	0	0	1	3000	0	2	1	0	1	0	1	3306	2	0	1	1	1	1	1	2	1	1	2	1	1
33	1	6	2	1	0	0	0	1	0	0	6100	0	2	1	0	1	0	1	3306	2	0	1	1	1	1	1	2	1	1	2	1	1
33	1	6	3	0	1	0	1	0	0	0	6100	0	2	1	0	1	0	1	3306	2	0	1	1	1	1	1	2	1	1	2	1	1
33	1	6	4	0	.	.	.	.	.	.	.	0	2	1	0	1	0	1	3306	2	0	1	1	1	1	1	2	1	1	2	1	1
33	1	7	1	0	0	1	1	0	0	0	3000	0	2	1	0	1	0	1	3307	2	0	1	1	1	1	1	2	1	1	2	1	1
33	1	7	2	0	0	1	1	0	1	0	1900	0	2	1	0	1	0	1	3307	2	0	1	1	1	1	1	2	1	1	2	1	1
33	1	7	3	0	0	1	1	0	1	0	3000	0	2	1	0	1	0	1	3307	2	0	1	1	1	1	1	2	1	1	2	1	1
33	1	7	4	1	.	.	.	.	.	.	.	0	2	1	0	1	0	1	3307	2	0	1	1	1	1	1	2	1	1	2	1	1
33	1	8	1	1	1	0	0	0	1	0	1900	0	2	1	0	1	0	1	3308	2	0	1	1	1	1	1	2	1	1	2	1	1
33	1	8	2	0	0	1	0	0	0	0	5100	0	2	1	0	1	0	1	3308	2	0	1	1	1	1	1	2	1	1	2	1	1
33	1	8	3	0	1	0	0	1	1	0	5100	0	2	1	0	1	0	1	3308	2	0	1	1	1	1	1	2	1	1	2	1	1
33	1	8	4	0	.	.	.	.	.	.	.	0	2	1	0	1	0	1	3308	2	0	1	1	1	1	1	2	1	1	2	1	1
33	1	9	1	0	1	0	0	1	0	0	5100	0	2	1	0	1	0	1	3309	2	0	1	1	1	1	1	2	1	1	2	1	1
33	1	9	2	1	1	0	0	1	1	0	6100	0	2	1	0	1	0	1	3309	2	0	1	1	1	1	1	2	1	1	2	1	1
33	1	9	3	0	1	0	0	0	0	1	1900	0	2	1	0	1	0	1	3309	2	0	1	1	1	1	1	2	1	1	2	1	1
33	1	9	4	0	.	.	.	.	.	.	.	0	2	1	0	1	0	1	3309	2	0	1	1	1	1	1	2	1	1	2	1	1
34	1	1	1	0	0	1	0	1	1	0	2500	0	2	1	0	1	0	1	3401	2	0	1	1	2	0	1	3	0	0	1	0	1
34	1	1	2	1	1	0	1	0	0	0	4100	0	2	1	0	1	0	1	3401	2	0	1	1	2	0	1	3	0	0	1	0	1
34	1	1	3	0	0	1	0	0	0	0	4100	0	2	1	0	1	0	1	3401	2	0	1	1	2	0	1	3	0	0	1	0	1
34	1	1	4	0	.	.	.	.	.	.	.	0	2	1	0	1	0	1	3401	2	0	1	1	2	0	1	3	0	0	1	0	1
34	1	2	1	0	0	0	0	0	0	0	1900	0	2	1	0	1	0	1	3402	2	0	1	1	2	0	1	3	0	0	1	0	1
34	1	2	2	0	0	0	1	0	0	1	1900	0	2	1	0	1	0	1	3402	2	0	1	1	2	0	1	3	0	0	1	0	1
34	1	2	3	1	0	0	0	0	1	0	4100	0	2	1	0	1	0	1	3402	2	0	1	1	2	0	1	3	0	0	1	0	1
34	1	2	4	0	.	.	.	.	.	.	.	0	2	1	0	1	0	1	3402	2	0	1	1	2	0	1	3	0	0	1	0	1
34	1	3	1	1	0	1	0	0	0	1	4100	0	2	1	0	1	0	1	3403	2	0	1	1	2	0	1	3	0	0	1	0	1
34	1	3	2	0	0	0	0	0	1	0	2500	0	2	1	0	1	0	1	3403	2	0	1	1	2	0	1	3	0	0	1	0	1
34	1	3	3	0	0	0	1	0	0	1	6100	0	2	1	0	1	0	1	3403	2	0	1	1	2	0	1	3	0	0	1	0	1
34	1	3	4	0	.	.	.	.	.	.	.	0	2	1	0	1	0	1	3403	2	0	1	1	2	0	1	3	0	0	1	0	1
34	1	4	1	0	0	0	0	1	0	1	2500	0	2	1	0	1	0	1	3404	2	0	1	1	2	0	1	3	0	0	1	0	1
34	1	4	2	0	1	0	0	0	0	1	5100	0	2	1	0	1	0	1	3404	2	0	1	1	2	0	1	3	0	0	1	0	1
34	1	4	3	1	0	1	0	1	0	1	5100	0	2	1	0	1	0	1	3404	2	0	1	1	2	0	1	3	0	0	1	0	1
34	1	4	4	0	.	.	.	.	.	.	.	0	2	1	0	1	0	1	3404	2	0	1	1	2	0	1	3	0	0	1	0	1
34	1	5	1	0	0	0	1	0	1	0	6100	0	2	1	0	1	0	1	3405	2	0	1	1	2	0	1	3	0	0	1	0	1
34	1	5	2	0	0	1	0	1	0	1	3000	0	2	1	0	1	0	1	3405	2	0	1	1	2	0	1	3	0	0	1	0	1
34	1	5	3	0	0	0	0	1	0	0	2500	0	2	1	0	1	0	1	3405	2	0	1	1	2	0	1	3	0	0	1	0	1
34	1	5	4	1	.	.	.	.	.	.	.	0	2	1	0	1	0	1	3405	2	0	1	1	2	0	1	3	0	0	1	0	1
34	1	6	1	0	1	0	1	0	0	1	3000	0	2	1	0	1	0	1	3406	2	0	1	1	2	0	1	3	0	0	1	0	1
34	1	6	2	0	0	0	0	1	0	0	6100	0	2	1	0	1	0	1	3406	2	0	1	1	2	0	1	3	0	0	1	0	1
34	1	6	3	0	1	0	1	0	0	0	6100	0	2	1	0	1	0	1	3406	2	0	1	1	2	0	1	3	0	0	1	0	1
34	1	6	4	1	.	.	.	.	.	.	.	0	2	1	0	1	0	1	3406	2	0	1	1	2	0	1	3	0	0	1	0	1
34	1	7	1	0	0	1	1	0	0	0	3000	0	2	1	0	1	0	1	3407	2	0	1	1	2	0	1	3	0	0	1	0	1
34	1	7	2	0	0	1	1	0	1	0	1900	0	2	1	0	1	0	1	3407	2	0	1	1	2	0	1	3	0	0	1	0	1
34	1	7	3	0	0	1	1	0	1	0	3000	0	2	1	0	1	0	1	3407	2	0	1	1	2	0	1	3	0	0	1	0	1
34	1	7	4	1	.	.	.	.	.	.	.	0	2	1	0	1	0	1	3407	2	0	1	1	2	0	1	3	0	0	1	0	1
34	1	8	1	0	1	0	0	0	1	0	1900	0	2	1	0	1	0	1	3408	2	0	1	1	2	0	1	3	0	0	1	0	1
34	1	8	2	0	0	1	0	0	0	0	5100	0	2	1	0	1	0	1	3408	2	0	1	1	2	0	1	3	0	0	1	0	1
34	1	8	3	0	1	0	0	1	1	0	5100	0	2	1	0	1	0	1	3408	2	0	1	1	2	0	1	3	0	0	1	0	1
34	1	8	4	1	.	.	.	.	.	.	.	0	2	1	0	1	0	1	3408	2	0	1	1	2	0	1	3	0	0	1	0	1
34	1	9	1	0	1	0	0	1	0	0	5100	0	2	1	0	1	0	1	3409	2	0	1	1	2	0	1	3	0	0	1	0	1
34	1	9	2	0	1	0	0	1	1	0	6100	0	2	1	0	1	0	1	3409	2	0	1	1	2	0	1	3	0	0	1	0	1
34	1	9	3	0	1	0	0	0	0	1	1900	0	2	1	0	1	0	1	3409	2	0	1	1	2	0	1	3	0	0	1	0	1
34	1	9	4	1	.	.	.	.	.	.	.	0	2	1	0	1	0	1	3409	2	0	1	1	2	0	1	3	0	0	1	0	1
35	1	1	1	0	0	1	0	1	1	0	2500	0	1	0	1	1	0	1	3501	2	0	1	1	1	1	1	3	0	0	3	0	0
35	1	1	2	0	1	0	1	0	0	0	4100	0	1	0	1	1	0	1	3501	2	0	1	1	1	1	1	3	0	0	3	0	0
35	1	1	3	0	0	1	0	0	0	0	4100	0	1	0	1	1	0	1	3501	2	0	1	1	1	1	1	3	0	0	3	0	0
35	1	1	4	1	.	.	.	.	.	.	.	0	1	0	1	1	0	1	3501	2	0	1	1	1	1	1	3	0	0	3	0	0
35	1	2	1	0	0	0	0	0	0	0	1900	0	1	0	1	1	0	1	3502	2	0	1	1	1	1	1	3	0	0	3	0	0
35	1	2	2	0	0	0	1	0	0	1	1900	0	1	0	1	1	0	1	3502	2	0	1	1	1	1	1	3	0	0	3	0	0
35	1	2	3	1	0	0	0	0	1	0	4100	0	1	0	1	1	0	1	3502	2	0	1	1	1	1	1	3	0	0	3	0	0
35	1	2	4	0	.	.	.	.	.	.	.	0	1	0	1	1	0	1	3502	2	0	1	1	1	1	1	3	0	0	3	0	0
35	1	3	1	0	0	1	0	0	0	1	4100	0	1	0	1	1	0	1	3503	2	0	1	1	1	1	1	3	0	0	3	0	0
35	1	3	2	1	0	0	0	0	1	0	2500	0	1	0	1	1	0	1	3503	2	0	1	1	1	1	1	3	0	0	3	0	0
35	1	3	3	0	0	0	1	0	0	1	6100	0	1	0	1	1	0	1	3503	2	0	1	1	1	1	1	3	0	0	3	0	0
35	1	3	4	0	.	.	.	.	.	.	.	0	1	0	1	1	0	1	3503	2	0	1	1	1	1	1	3	0	0	3	0	0
35	1	4	1	1	0	0	0	1	0	1	2500	0	1	0	1	1	0	1	3504	2	0	1	1	1	1	1	3	0	0	3	0	0
35	1	4	2	0	1	0	0	0	0	1	5100	0	1	0	1	1	0	1	3504	2	0	1	1	1	1	1	3	0	0	3	0	0
35	1	4	3	0	0	1	0	1	0	1	5100	0	1	0	1	1	0	1	3504	2	0	1	1	1	1	1	3	0	0	3	0	0
35	1	4	4	0	.	.	.	.	.	.	.	0	1	0	1	1	0	1	3504	2	0	1	1	1	1	1	3	0	0	3	0	0
35	1	5	1	0	0	0	1	0	1	0	6100	0	1	0	1	1	0	1	3505	2	0	1	1	1	1	1	3	0	0	3	0	0
35	1	5	2	0	0	1	0	1	0	1	3000	0	1	0	1	1	0	1	3505	2	0	1	1	1	1	1	3	0	0	3	0	0
35	1	5	3	1	0	0	0	1	0	0	2500	0	1	0	1	1	0	1	3505	2	0	1	1	1	1	1	3	0	0	3	0	0
35	1	5	4	0	.	.	.	.	.	.	.	0	1	0	1	1	0	1	3505	2	0	1	1	1	1	1	3	0	0	3	0	0
35	1	6	1	1	1	0	1	0	0	1	3000	0	1	0	1	1	0	1	3506	2	0	1	1	1	1	1	3	0	0	3	0	0
35	1	6	2	0	0	0	0	1	0	0	6100	0	1	0	1	1	0	1	3506	2	0	1	1	1	1	1	3	0	0	3	0	0
35	1	6	3	0	1	0	1	0	0	0	6100	0	1	0	1	1	0	1	3506	2	0	1	1	1	1	1	3	0	0	3	0	0
35	1	6	4	0	.	.	.	.	.	.	.	0	1	0	1	1	0	1	3506	2	0	1	1	1	1	1	3	0	0	3	0	0
35	1	7	1	0	0	1	1	0	0	0	3000	0	1	0	1	1	0	1	3507	2	0	1	1	1	1	1	3	0	0	3	0	0
35	1	7	2	1	0	1	1	0	1	0	1900	0	1	0	1	1	0	1	3507	2	0	1	1	1	1	1	3	0	0	3	0	0
35	1	7	3	0	0	1	1	0	1	0	3000	0	1	0	1	1	0	1	3507	2	0	1	1	1	1	1	3	0	0	3	0	0
35	1	7	4	0	.	.	.	.	.	.	.	0	1	0	1	1	0	1	3507	2	0	1	1	1	1	1	3	0	0	3	0	0
35	1	8	1	1	1	0	0	0	1	0	1900	0	1	0	1	1	0	1	3508	2	0	1	1	1	1	1	3	0	0	3	0	0
35	1	8	2	0	0	1	0	0	0	0	5100	0	1	0	1	1	0	1	3508	2	0	1	1	1	1	1	3	0	0	3	0	0
35	1	8	3	0	1	0	0	1	1	0	5100	0	1	0	1	1	0	1	3508	2	0	1	1	1	1	1	3	0	0	3	0	0
35	1	8	4	0	.	.	.	.	.	.	.	0	1	0	1	1	0	1	3508	2	0	1	1	1	1	1	3	0	0	3	0	0
35	1	9	1	0	1	0	0	1	0	0	5100	0	1	0	1	1	0	1	3509	2	0	1	1	1	1	1	3	0	0	3	0	0
35	1	9	2	0	1	0	0	1	1	0	6100	0	1	0	1	1	0	1	3509	2	0	1	1	1	1	1	3	0	0	3	0	0
35	1	9	3	1	1	0	0	0	0	1	1900	0	1	0	1	1	0	1	3509	2	0	1	1	1	1	1	3	0	0	3	0	0
35	1	9	4	0	.	.	.	.	.	.	.	0	1	0	1	1	0	1	3509	2	0	1	1	1	1	1	3	0	0	3	0	0
36	1	1	1	0	0	1	0	1	1	0	2500	0	2	1	0	1	0	1	3601	2	0	1	1	1	1	1	2	1	1	1	0	1
36	1	1	2	0	1	0	1	0	0	0	4100	0	2	1	0	1	0	1	3601	2	0	1	1	1	1	1	2	1	1	1	0	1
36	1	1	3	1	0	1	0	0	0	0	4100	0	2	1	0	1	0	1	3601	2	0	1	1	1	1	1	2	1	1	1	0	1
36	1	1	4	0	.	.	.	.	.	.	.	0	2	1	0	1	0	1	3601	2	0	1	1	1	1	1	2	1	1	1	0	1
36	1	2	1	0	0	0	0	0	0	0	1900	0	2	1	0	1	0	1	3602	2	0	1	1	1	1	1	2	1	1	1	0	1
36	1	2	2	0	0	0	1	0	0	1	1900	0	2	1	0	1	0	1	3602	2	0	1	1	1	1	1	2	1	1	1	0	1
36	1	2	3	1	0	0	0	0	1	0	4100	0	2	1	0	1	0	1	3602	2	0	1	1	1	1	1	2	1	1	1	0	1
36	1	2	4	0	.	.	.	.	.	.	.	0	2	1	0	1	0	1	3602	2	0	1	1	1	1	1	2	1	1	1	0	1
36	1	3	1	1	0	1	0	0	0	1	4100	0	2	1	0	1	0	1	3603	2	0	1	1	1	1	1	2	1	1	1	0	1
36	1	3	2	0	0	0	0	0	1	0	2500	0	2	1	0	1	0	1	3603	2	0	1	1	1	1	1	2	1	1	1	0	1
36	1	3	3	0	0	0	1	0	0	1	6100	0	2	1	0	1	0	1	3603	2	0	1	1	1	1	1	2	1	1	1	0	1
36	1	3	4	0	.	.	.	.	.	.	.	0	2	1	0	1	0	1	3603	2	0	1	1	1	1	1	2	1	1	1	0	1
36	1	4	1	0	0	0	0	1	0	1	2500	0	2	1	0	1	0	1	3604	2	0	1	1	1	1	1	2	1	1	1	0	1
36	1	4	2	1	1	0	0	0	0	1	5100	0	2	1	0	1	0	1	3604	2	0	1	1	1	1	1	2	1	1	1	0	1
36	1	4	3	0	0	1	0	1	0	1	5100	0	2	1	0	1	0	1	3604	2	0	1	1	1	1	1	2	1	1	1	0	1
36	1	4	4	0	.	.	.	.	.	.	.	0	2	1	0	1	0	1	3604	2	0	1	1	1	1	1	2	1	1	1	0	1
36	1	5	1	0	0	0	1	0	1	0	6100	0	2	1	0	1	0	1	3605	2	0	1	1	1	1	1	2	1	1	1	0	1
36	1	5	2	0	0	1	0	1	0	1	3000	0	2	1	0	1	0	1	3605	2	0	1	1	1	1	1	2	1	1	1	0	1
36	1	5	3	0	0	0	0	1	0	0	2500	0	2	1	0	1	0	1	3605	2	0	1	1	1	1	1	2	1	1	1	0	1
36	1	5	4	1	.	.	.	.	.	.	.	0	2	1	0	1	0	1	3605	2	0	1	1	1	1	1	2	1	1	1	0	1
36	1	6	1	1	1	0	1	0	0	1	3000	0	2	1	0	1	0	1	3606	2	0	1	1	1	1	1	2	1	1	1	0	1
36	1	6	2	0	0	0	0	1	0	0	6100	0	2	1	0	1	0	1	3606	2	0	1	1	1	1	1	2	1	1	1	0	1
36	1	6	3	0	1	0	1	0	0	0	6100	0	2	1	0	1	0	1	3606	2	0	1	1	1	1	1	2	1	1	1	0	1
36	1	6	4	0	.	.	.	.	.	.	.	0	2	1	0	1	0	1	3606	2	0	1	1	1	1	1	2	1	1	1	0	1
36	1	7	1	0	0	1	1	0	0	0	3000	0	2	1	0	1	0	1	3607	2	0	1	1	1	1	1	2	1	1	1	0	1
36	1	7	2	1	0	1	1	0	1	0	1900	0	2	1	0	1	0	1	3607	2	0	1	1	1	1	1	2	1	1	1	0	1
36	1	7	3	0	0	1	1	0	1	0	3000	0	2	1	0	1	0	1	3607	2	0	1	1	1	1	1	2	1	1	1	0	1
36	1	7	4	0	.	.	.	.	.	.	.	0	2	1	0	1	0	1	3607	2	0	1	1	1	1	1	2	1	1	1	0	1
36	1	8	1	1	1	0	0	0	1	0	1900	0	2	1	0	1	0	1	3608	2	0	1	1	1	1	1	2	1	1	1	0	1
36	1	8	2	0	0	1	0	0	0	0	5100	0	2	1	0	1	0	1	3608	2	0	1	1	1	1	1	2	1	1	1	0	1
36	1	8	3	0	1	0	0	1	1	0	5100	0	2	1	0	1	0	1	3608	2	0	1	1	1	1	1	2	1	1	1	0	1
36	1	8	4	0	.	.	.	.	.	.	.	0	2	1	0	1	0	1	3608	2	0	1	1	1	1	1	2	1	1	1	0	1
36	1	9	1	0	1	0	0	1	0	0	5100	0	2	1	0	1	0	1	3609	2	0	1	1	1	1	1	2	1	1	1	0	1
36	1	9	2	0	1	0	0	1	1	0	6100	0	2	1	0	1	0	1	3609	2	0	1	1	1	1	1	2	1	1	1	0	1
36	1	9	3	1	1	0	0	0	0	1	1900	0	2	1	0	1	0	1	3609	2	0	1	1	1	1	1	2	1	1	1	0	1
36	1	9	4	0	.	.	.	.	.	.	.	0	2	1	0	1	0	1	3609	2	0	1	1	1	1	1	2	1	1	1	0	1
37	1	1	1	1	0	1	0	1	1	0	2500	0	2	1	0	1	0	1	3701	2	0	1	1	1	1	1	3	0	0	3	0	0
37	1	1	2	0	1	0	1	0	0	0	4100	0	2	1	0	1	0	1	3701	2	0	1	1	1	1	1	3	0	0	3	0	0
37	1	1	3	0	0	1	0	0	0	0	4100	0	2	1	0	1	0	1	3701	2	0	1	1	1	1	1	3	0	0	3	0	0
37	1	1	4	0	.	.	.	.	.	.	.	0	2	1	0	1	0	1	3701	2	0	1	1	1	1	1	3	0	0	3	0	0
37	1	2	1	0	0	0	0	0	0	0	1900	0	2	1	0	1	0	1	3702	2	0	1	1	1	1	1	3	0	0	3	0	0
37	1	2	2	1	0	0	1	0	0	1	1900	0	2	1	0	1	0	1	3702	2	0	1	1	1	1	1	3	0	0	3	0	0
37	1	2	3	0	0	0	0	0	1	0	4100	0	2	1	0	1	0	1	3702	2	0	1	1	1	1	1	3	0	0	3	0	0
37	1	2	4	0	.	.	.	.	.	.	.	0	2	1	0	1	0	1	3702	2	0	1	1	1	1	1	3	0	0	3	0	0
37	1	3	1	1	0	1	0	0	0	1	4100	0	2	1	0	1	0	1	3703	2	0	1	1	1	1	1	3	0	0	3	0	0
37	1	3	2	0	0	0	0	0	1	0	2500	0	2	1	0	1	0	1	3703	2	0	1	1	1	1	1	3	0	0	3	0	0
37	1	3	3	0	0	0	1	0	0	1	6100	0	2	1	0	1	0	1	3703	2	0	1	1	1	1	1	3	0	0	3	0	0
37	1	3	4	0	.	.	.	.	.	.	.	0	2	1	0	1	0	1	3703	2	0	1	1	1	1	1	3	0	0	3	0	0
37	1	4	1	1	0	0	0	1	0	1	2500	0	2	1	0	1	0	1	3704	2	0	1	1	1	1	1	3	0	0	3	0	0
37	1	4	2	0	1	0	0	0	0	1	5100	0	2	1	0	1	0	1	3704	2	0	1	1	1	1	1	3	0	0	3	0	0
37	1	4	3	0	0	1	0	1	0	1	5100	0	2	1	0	1	0	1	3704	2	0	1	1	1	1	1	3	0	0	3	0	0
37	1	4	4	0	.	.	.	.	.	.	.	0	2	1	0	1	0	1	3704	2	0	1	1	1	1	1	3	0	0	3	0	0
37	1	5	1	0	0	0	1	0	1	0	6100	0	2	1	0	1	0	1	3705	2	0	1	1	1	1	1	3	0	0	3	0	0
37	1	5	2	0	0	1	0	1	0	1	3000	0	2	1	0	1	0	1	3705	2	0	1	1	1	1	1	3	0	0	3	0	0
37	1	5	3	1	0	0	0	1	0	0	2500	0	2	1	0	1	0	1	3705	2	0	1	1	1	1	1	3	0	0	3	0	0
37	1	5	4	0	.	.	.	.	.	.	.	0	2	1	0	1	0	1	3705	2	0	1	1	1	1	1	3	0	0	3	0	0
37	1	6	1	1	1	0	1	0	0	1	3000	0	2	1	0	1	0	1	3706	2	0	1	1	1	1	1	3	0	0	3	0	0
37	1	6	2	0	0	0	0	1	0	0	6100	0	2	1	0	1	0	1	3706	2	0	1	1	1	1	1	3	0	0	3	0	0
37	1	6	3	0	1	0	1	0	0	0	6100	0	2	1	0	1	0	1	3706	2	0	1	1	1	1	1	3	0	0	3	0	0
37	1	6	4	0	.	.	.	.	.	.	.	0	2	1	0	1	0	1	3706	2	0	1	1	1	1	1	3	0	0	3	0	0
37	1	7	1	0	0	1	1	0	0	0	3000	0	2	1	0	1	0	1	3707	2	0	1	1	1	1	1	3	0	0	3	0	0
37	1	7	2	1	0	1	1	0	1	0	1900	0	2	1	0	1	0	1	3707	2	0	1	1	1	1	1	3	0	0	3	0	0
37	1	7	3	0	0	1	1	0	1	0	3000	0	2	1	0	1	0	1	3707	2	0	1	1	1	1	1	3	0	0	3	0	0
37	1	7	4	0	.	.	.	.	.	.	.	0	2	1	0	1	0	1	3707	2	0	1	1	1	1	1	3	0	0	3	0	0
37	1	8	1	1	1	0	0	0	1	0	1900	0	2	1	0	1	0	1	3708	2	0	1	1	1	1	1	3	0	0	3	0	0
37	1	8	2	0	0	1	0	0	0	0	5100	0	2	1	0	1	0	1	3708	2	0	1	1	1	1	1	3	0	0	3	0	0
37	1	8	3	0	1	0	0	1	1	0	5100	0	2	1	0	1	0	1	3708	2	0	1	1	1	1	1	3	0	0	3	0	0
37	1	8	4	0	.	.	.	.	.	.	.	0	2	1	0	1	0	1	3708	2	0	1	1	1	1	1	3	0	0	3	0	0
37	1	9	1	0	1	0	0	1	0	0	5100	0	2	1	0	1	0	1	3709	2	0	1	1	1	1	1	3	0	0	3	0	0
37	1	9	2	0	1	0	0	1	1	0	6100	0	2	1	0	1	0	1	3709	2	0	1	1	1	1	1	3	0	0	3	0	0
37	1	9	3	1	1	0	0	0	0	1	1900	0	2	1	0	1	0	1	3709	2	0	1	1	1	1	1	3	0	0	3	0	0
37	1	9	4	0	.	.	.	.	.	.	.	0	2	1	0	1	0	1	3709	2	0	1	1	1	1	1	3	0	0	3	0	0
38	1	1	1	0	0	1	0	1	1	0	2500	0	2	1	0	1	0	0	3801	3	0	0	0	1	1	1	1	0	1	1	0	1
38	1	1	2	0	1	0	1	0	0	0	4100	0	2	1	0	1	0	0	3801	3	0	0	0	1	1	1	1	0	1	1	0	1
38	1	1	3	1	0	1	0	0	0	0	4100	0	2	1	0	1	0	0	3801	3	0	0	0	1	1	1	1	0	1	1	0	1
38	1	1	4	0	.	.	.	.	.	.	.	0	2	1	0	1	0	0	3801	3	0	0	0	1	1	1	1	0	1	1	0	1
38	1	2	1	0	0	0	0	0	0	0	1900	0	2	1	0	1	0	0	3802	3	0	0	0	1	1	1	1	0	1	1	0	1
38	1	2	2	0	0	0	1	0	0	1	1900	0	2	1	0	1	0	0	3802	3	0	0	0	1	1	1	1	0	1	1	0	1
38	1	2	3	1	0	0	0	0	1	0	4100	0	2	1	0	1	0	0	3802	3	0	0	0	1	1	1	1	0	1	1	0	1
38	1	2	4	0	.	.	.	.	.	.	.	0	2	1	0	1	0	0	3802	3	0	0	0	1	1	1	1	0	1	1	0	1
38	1	3	1	0	0	1	0	0	0	1	4100	0	2	1	0	1	0	0	3803	3	0	0	0	1	1	1	1	0	1	1	0	1
38	1	3	2	1	0	0	0	0	1	0	2500	0	2	1	0	1	0	0	3803	3	0	0	0	1	1	1	1	0	1	1	0	1
38	1	3	3	0	0	0	1	0	0	1	6100	0	2	1	0	1	0	0	3803	3	0	0	0	1	1	1	1	0	1	1	0	1
38	1	3	4	0	.	.	.	.	.	.	.	0	2	1	0	1	0	0	3803	3	0	0	0	1	1	1	1	0	1	1	0	1
38	1	4	1	0	0	0	0	1	0	1	2500	0	2	1	0	1	0	0	3804	3	0	0	0	1	1	1	1	0	1	1	0	1
38	1	4	2	1	1	0	0	0	0	1	5100	0	2	1	0	1	0	0	3804	3	0	0	0	1	1	1	1	0	1	1	0	1
38	1	4	3	0	0	1	0	1	0	1	5100	0	2	1	0	1	0	0	3804	3	0	0	0	1	1	1	1	0	1	1	0	1
38	1	4	4	0	.	.	.	.	.	.	.	0	2	1	0	1	0	0	3804	3	0	0	0	1	1	1	1	0	1	1	0	1
38	1	5	1	0	0	0	1	0	1	0	6100	0	2	1	0	1	0	0	3805	3	0	0	0	1	1	1	1	0	1	1	0	1
38	1	5	2	1	0	1	0	1	0	1	3000	0	2	1	0	1	0	0	3805	3	0	0	0	1	1	1	1	0	1	1	0	1
38	1	5	3	0	0	0	0	1	0	0	2500	0	2	1	0	1	0	0	3805	3	0	0	0	1	1	1	1	0	1	1	0	1
38	1	5	4	0	.	.	.	.	.	.	.	0	2	1	0	1	0	0	3805	3	0	0	0	1	1	1	1	0	1	1	0	1
38	1	6	1	0	1	0	1	0	0	1	3000	0	2	1	0	1	0	0	3806	3	0	0	0	1	1	1	1	0	1	1	0	1
38	1	6	2	1	0	0	0	1	0	0	6100	0	2	1	0	1	0	0	3806	3	0	0	0	1	1	1	1	0	1	1	0	1
38	1	6	3	0	1	0	1	0	0	0	6100	0	2	1	0	1	0	0	3806	3	0	0	0	1	1	1	1	0	1	1	0	1
38	1	6	4	0	.	.	.	.	.	.	.	0	2	1	0	1	0	0	3806	3	0	0	0	1	1	1	1	0	1	1	0	1
38	1	7	1	0	0	1	1	0	0	0	3000	0	2	1	0	1	0	0	3807	3	0	0	0	1	1	1	1	0	1	1	0	1
38	1	7	2	1	0	1	1	0	1	0	1900	0	2	1	0	1	0	0	3807	3	0	0	0	1	1	1	1	0	1	1	0	1
38	1	7	3	0	0	1	1	0	1	0	3000	0	2	1	0	1	0	0	3807	3	0	0	0	1	1	1	1	0	1	1	0	1
38	1	7	4	0	.	.	.	.	.	.	.	0	2	1	0	1	0	0	3807	3	0	0	0	1	1	1	1	0	1	1	0	1
38	1	8	1	1	1	0	0	0	1	0	1900	0	2	1	0	1	0	0	3808	3	0	0	0	1	1	1	1	0	1	1	0	1
38	1	8	2	0	0	1	0	0	0	0	5100	0	2	1	0	1	0	0	3808	3	0	0	0	1	1	1	1	0	1	1	0	1
38	1	8	3	0	1	0	0	1	1	0	5100	0	2	1	0	1	0	0	3808	3	0	0	0	1	1	1	1	0	1	1	0	1
38	1	8	4	0	.	.	.	.	.	.	.	0	2	1	0	1	0	0	3808	3	0	0	0	1	1	1	1	0	1	1	0	1
38	1	9	1	0	1	0	0	1	0	0	5100	0	2	1	0	1	0	0	3809	3	0	0	0	1	1	1	1	0	1	1	0	1
38	1	9	2	0	1	0	0	1	1	0	6100	0	2	1	0	1	0	0	3809	3	0	0	0	1	1	1	1	0	1	1	0	1
38	1	9	3	1	1	0	0	0	0	1	1900	0	2	1	0	1	0	0	3809	3	0	0	0	1	1	1	1	0	1	1	0	1
38	1	9	4	0	.	.	.	.	.	.	.	0	2	1	0	1	0	0	3809	3	0	0	0	1	1	1	1	0	1	1	0	1
39	1	1	1	0	0	1	0	1	1	0	2500	0	3	0	0	0	1	1	3901	3	0	0	0	1	1	1	3	0	0	3	0	0
39	1	1	2	0	1	0	1	0	0	0	4100	0	3	0	0	0	1	1	3901	3	0	0	0	1	1	1	3	0	0	3	0	0
39	1	1	3	1	0	1	0	0	0	0	4100	0	3	0	0	0	1	1	3901	3	0	0	0	1	1	1	3	0	0	3	0	0
39	1	1	4	0	.	.	.	.	.	.	.	0	3	0	0	0	1	1	3901	3	0	0	0	1	1	1	3	0	0	3	0	0
39	1	2	1	0	0	0	0	0	0	0	1900	0	3	0	0	0	1	1	3902	3	0	0	0	1	1	1	3	0	0	3	0	0
39	1	2	2	0	0	0	1	0	0	1	1900	0	3	0	0	0	1	1	3902	3	0	0	0	1	1	1	3	0	0	3	0	0
39	1	2	3	1	0	0	0	0	1	0	4100	0	3	0	0	0	1	1	3902	3	0	0	0	1	1	1	3	0	0	3	0	0
39	1	2	4	0	.	.	.	.	.	.	.	0	3	0	0	0	1	1	3902	3	0	0	0	1	1	1	3	0	0	3	0	0
39	1	3	1	0	0	1	0	0	0	1	4100	0	3	0	0	0	1	1	3903	3	0	0	0	1	1	1	3	0	0	3	0	0
39	1	3	2	1	0	0	0	0	1	0	2500	0	3	0	0	0	1	1	3903	3	0	0	0	1	1	1	3	0	0	3	0	0
39	1	3	3	0	0	0	1	0	0	1	6100	0	3	0	0	0	1	1	3903	3	0	0	0	1	1	1	3	0	0	3	0	0
39	1	3	4	0	.	.	.	.	.	.	.	0	3	0	0	0	1	1	3903	3	0	0	0	1	1	1	3	0	0	3	0	0
39	1	4	1	0	0	0	0	1	0	1	2500	0	3	0	0	0	1	1	3904	3	0	0	0	1	1	1	3	0	0	3	0	0
39	1	4	2	1	1	0	0	0	0	1	5100	0	3	0	0	0	1	1	3904	3	0	0	0	1	1	1	3	0	0	3	0	0
39	1	4	3	0	0	1	0	1	0	1	5100	0	3	0	0	0	1	1	3904	3	0	0	0	1	1	1	3	0	0	3	0	0
39	1	4	4	0	.	.	.	.	.	.	.	0	3	0	0	0	1	1	3904	3	0	0	0	1	1	1	3	0	0	3	0	0
39	1	5	1	0	0	0	1	0	1	0	6100	0	3	0	0	0	1	1	3905	3	0	0	0	1	1	1	3	0	0	3	0	0
39	1	5	2	0	0	1	0	1	0	1	3000	0	3	0	0	0	1	1	3905	3	0	0	0	1	1	1	3	0	0	3	0	0
39	1	5	3	1	0	0	0	1	0	0	2500	0	3	0	0	0	1	1	3905	3	0	0	0	1	1	1	3	0	0	3	0	0
39	1	5	4	0	.	.	.	.	.	.	.	0	3	0	0	0	1	1	3905	3	0	0	0	1	1	1	3	0	0	3	0	0
39	1	6	1	0	1	0	1	0	0	1	3000	0	3	0	0	0	1	1	3906	3	0	0	0	1	1	1	3	0	0	3	0	0
39	1	6	2	1	0	0	0	1	0	0	6100	0	3	0	0	0	1	1	3906	3	0	0	0	1	1	1	3	0	0	3	0	0
39	1	6	3	0	1	0	1	0	0	0	6100	0	3	0	0	0	1	1	3906	3	0	0	0	1	1	1	3	0	0	3	0	0
39	1	6	4	0	.	.	.	.	.	.	.	0	3	0	0	0	1	1	3906	3	0	0	0	1	1	1	3	0	0	3	0	0
39	1	7	1	0	0	1	1	0	0	0	3000	0	3	0	0	0	1	1	3907	3	0	0	0	1	1	1	3	0	0	3	0	0
39	1	7	2	1	0	1	1	0	1	0	1900	0	3	0	0	0	1	1	3907	3	0	0	0	1	1	1	3	0	0	3	0	0
39	1	7	3	0	0	1	1	0	1	0	3000	0	3	0	0	0	1	1	3907	3	0	0	0	1	1	1	3	0	0	3	0	0
39	1	7	4	0	.	.	.	.	.	.	.	0	3	0	0	0	1	1	3907	3	0	0	0	1	1	1	3	0	0	3	0	0
39	1	8	1	1	1	0	0	0	1	0	1900	0	3	0	0	0	1	1	3908	3	0	0	0	1	1	1	3	0	0	3	0	0
39	1	8	2	0	0	1	0	0	0	0	5100	0	3	0	0	0	1	1	3908	3	0	0	0	1	1	1	3	0	0	3	0	0
39	1	8	3	0	1	0	0	1	1	0	5100	0	3	0	0	0	1	1	3908	3	0	0	0	1	1	1	3	0	0	3	0	0
39	1	8	4	0	.	.	.	.	.	.	.	0	3	0	0	0	1	1	3908	3	0	0	0	1	1	1	3	0	0	3	0	0
39	1	9	1	0	1	0	0	1	0	0	5100	0	3	0	0	0	1	1	3909	3	0	0	0	1	1	1	3	0	0	3	0	0
39	1	9	2	0	1	0	0	1	1	0	6100	0	3	0	0	0	1	1	3909	3	0	0	0	1	1	1	3	0	0	3	0	0
39	1	9	3	1	1	0	0	0	0	1	1900	0	3	0	0	0	1	1	3909	3	0	0	0	1	1	1	3	0	0	3	0	0
39	1	9	4	0	.	.	.	.	.	.	.	0	3	0	0	0	1	1	3909	3	0	0	0	1	1	1	3	0	0	3	0	0
40	1	1	1	0	0	1	0	1	1	0	2500	0	1	0	1	1	0	1	4001	3	0	0	0	1	1	1	3	0	0	3	0	0
40	1	1	2	0	1	0	1	0	0	0	4100	0	1	0	1	1	0	1	4001	3	0	0	0	1	1	1	3	0	0	3	0	0
40	1	1	3	1	0	1	0	0	0	0	4100	0	1	0	1	1	0	1	4001	3	0	0	0	1	1	1	3	0	0	3	0	0
40	1	1	4	0	.	.	.	.	.	.	.	0	1	0	1	1	0	1	4001	3	0	0	0	1	1	1	3	0	0	3	0	0
40	1	2	1	0	0	0	0	0	0	0	1900	0	1	0	1	1	0	1	4002	3	0	0	0	1	1	1	3	0	0	3	0	0
40	1	2	2	0	0	0	1	0	0	1	1900	0	1	0	1	1	0	1	4002	3	0	0	0	1	1	1	3	0	0	3	0	0
40	1	2	3	1	0	0	0	0	1	0	4100	0	1	0	1	1	0	1	4002	3	0	0	0	1	1	1	3	0	0	3	0	0
40	1	2	4	0	.	.	.	.	.	.	.	0	1	0	1	1	0	1	4002	3	0	0	0	1	1	1	3	0	0	3	0	0
40	1	3	1	0	0	1	0	0	0	1	4100	0	1	0	1	1	0	1	4003	3	0	0	0	1	1	1	3	0	0	3	0	0
40	1	3	2	1	0	0	0	0	1	0	2500	0	1	0	1	1	0	1	4003	3	0	0	0	1	1	1	3	0	0	3	0	0
40	1	3	3	0	0	0	1	0	0	1	6100	0	1	0	1	1	0	1	4003	3	0	0	0	1	1	1	3	0	0	3	0	0
40	1	3	4	0	.	.	.	.	.	.	.	0	1	0	1	1	0	1	4003	3	0	0	0	1	1	1	3	0	0	3	0	0
40	1	4	1	0	0	0	0	1	0	1	2500	0	1	0	1	1	0	1	4004	3	0	0	0	1	1	1	3	0	0	3	0	0
40	1	4	2	1	1	0	0	0	0	1	5100	0	1	0	1	1	0	1	4004	3	0	0	0	1	1	1	3	0	0	3	0	0
40	1	4	3	0	0	1	0	1	0	1	5100	0	1	0	1	1	0	1	4004	3	0	0	0	1	1	1	3	0	0	3	0	0
40	1	4	4	0	.	.	.	.	.	.	.	0	1	0	1	1	0	1	4004	3	0	0	0	1	1	1	3	0	0	3	0	0
40	1	5	1	0	0	0	1	0	1	0	6100	0	1	0	1	1	0	1	4005	3	0	0	0	1	1	1	3	0	0	3	0	0
40	1	5	2	0	0	1	0	1	0	1	3000	0	1	0	1	1	0	1	4005	3	0	0	0	1	1	1	3	0	0	3	0	0
40	1	5	3	0	0	0	0	1	0	0	2500	0	1	0	1	1	0	1	4005	3	0	0	0	1	1	1	3	0	0	3	0	0
40	1	5	4	1	.	.	.	.	.	.	.	0	1	0	1	1	0	1	4005	3	0	0	0	1	1	1	3	0	0	3	0	0
40	1	6	1	0	1	0	1	0	0	1	3000	0	1	0	1	1	0	1	4006	3	0	0	0	1	1	1	3	0	0	3	0	0
40	1	6	2	0	0	0	0	1	0	0	6100	0	1	0	1	1	0	1	4006	3	0	0	0	1	1	1	3	0	0	3	0	0
40	1	6	3	0	1	0	1	0	0	0	6100	0	1	0	1	1	0	1	4006	3	0	0	0	1	1	1	3	0	0	3	0	0
40	1	6	4	1	.	.	.	.	.	.	.	0	1	0	1	1	0	1	4006	3	0	0	0	1	1	1	3	0	0	3	0	0
40	1	7	1	0	0	1	1	0	0	0	3000	0	1	0	1	1	0	1	4007	3	0	0	0	1	1	1	3	0	0	3	0	0
40	1	7	2	0	0	1	1	0	1	0	1900	0	1	0	1	1	0	1	4007	3	0	0	0	1	1	1	3	0	0	3	0	0
40	1	7	3	0	0	1	1	0	1	0	3000	0	1	0	1	1	0	1	4007	3	0	0	0	1	1	1	3	0	0	3	0	0
40	1	7	4	1	.	.	.	.	.	.	.	0	1	0	1	1	0	1	4007	3	0	0	0	1	1	1	3	0	0	3	0	0
40	1	8	1	1	1	0	0	0	1	0	1900	0	1	0	1	1	0	1	4008	3	0	0	0	1	1	1	3	0	0	3	0	0
40	1	8	2	0	0	1	0	0	0	0	5100	0	1	0	1	1	0	1	4008	3	0	0	0	1	1	1	3	0	0	3	0	0
40	1	8	3	0	1	0	0	1	1	0	5100	0	1	0	1	1	0	1	4008	3	0	0	0	1	1	1	3	0	0	3	0	0
40	1	8	4	0	.	.	.	.	.	.	.	0	1	0	1	1	0	1	4008	3	0	0	0	1	1	1	3	0	0	3	0	0
40	1	9	1	0	1	0	0	1	0	0	5100	0	1	0	1	1	0	1	4009	3	0	0	0	1	1	1	3	0	0	3	0	0
40	1	9	2	0	1	0	0	1	1	0	6100	0	1	0	1	1	0	1	4009	3	0	0	0	1	1	1	3	0	0	3	0	0
40	1	9	3	1	1	0	0	0	0	1	1900	0	1	0	1	1	0	1	4009	3	0	0	0	1	1	1	3	0	0	3	0	0
40	1	9	4	0	.	.	.	.	.	.	.	0	1	0	1	1	0	1	4009	3	0	0	0	1	1	1	3	0	0	3	0	0
41	1	1	1	1	0	1	0	1	1	0	2500	0	3	0	0	0	1	1	4101	3	0	0	0	1	1	1	3	0	0	1	0	1
41	1	1	2	0	1	0	1	0	0	0	4100	0	3	0	0	0	1	1	4101	3	0	0	0	1	1	1	3	0	0	1	0	1
41	1	1	3	0	0	1	0	0	0	0	4100	0	3	0	0	0	1	1	4101	3	0	0	0	1	1	1	3	0	0	1	0	1
41	1	1	4	0	.	.	.	.	.	.	.	0	3	0	0	0	1	1	4101	3	0	0	0	1	1	1	3	0	0	1	0	1
41	1	2	1	0	0	0	0	0	0	0	1900	0	3	0	0	0	1	1	4102	3	0	0	0	1	1	1	3	0	0	1	0	1
41	1	2	2	1	0	0	1	0	0	1	1900	0	3	0	0	0	1	1	4102	3	0	0	0	1	1	1	3	0	0	1	0	1
41	1	2	3	0	0	0	0	0	1	0	4100	0	3	0	0	0	1	1	4102	3	0	0	0	1	1	1	3	0	0	1	0	1
41	1	2	4	0	.	.	.	.	.	.	.	0	3	0	0	0	1	1	4102	3	0	0	0	1	1	1	3	0	0	1	0	1
41	1	3	1	0	0	1	0	0	0	1	4100	0	3	0	0	0	1	1	4103	3	0	0	0	1	1	1	3	0	0	1	0	1
41	1	3	2	1	0	0	0	0	1	0	2500	0	3	0	0	0	1	1	4103	3	0	0	0	1	1	1	3	0	0	1	0	1
41	1	3	3	0	0	0	1	0	0	1	6100	0	3	0	0	0	1	1	4103	3	0	0	0	1	1	1	3	0	0	1	0	1
41	1	3	4	0	.	.	.	.	.	.	.	0	3	0	0	0	1	1	4103	3	0	0	0	1	1	1	3	0	0	1	0	1
41	1	4	1	1	0	0	0	1	0	1	2500	0	3	0	0	0	1	1	4104	3	0	0	0	1	1	1	3	0	0	1	0	1
41	1	4	2	0	1	0	0	0	0	1	5100	0	3	0	0	0	1	1	4104	3	0	0	0	1	1	1	3	0	0	1	0	1
41	1	4	3	0	0	1	0	1	0	1	5100	0	3	0	0	0	1	1	4104	3	0	0	0	1	1	1	3	0	0	1	0	1
41	1	4	4	0	.	.	.	.	.	.	.	0	3	0	0	0	1	1	4104	3	0	0	0	1	1	1	3	0	0	1	0	1
41	1	5	1	0	0	0	1	0	1	0	6100	0	3	0	0	0	1	1	4105	3	0	0	0	1	1	1	3	0	0	1	0	1
41	1	5	2	0	0	1	0	1	0	1	3000	0	3	0	0	0	1	1	4105	3	0	0	0	1	1	1	3	0	0	1	0	1
41	1	5	3	1	0	0	0	1	0	0	2500	0	3	0	0	0	1	1	4105	3	0	0	0	1	1	1	3	0	0	1	0	1
41	1	5	4	0	.	.	.	.	.	.	.	0	3	0	0	0	1	1	4105	3	0	0	0	1	1	1	3	0	0	1	0	1
41	1	6	1	1	1	0	1	0	0	1	3000	0	3	0	0	0	1	1	4106	3	0	0	0	1	1	1	3	0	0	1	0	1
41	1	6	2	0	0	0	0	1	0	0	6100	0	3	0	0	0	1	1	4106	3	0	0	0	1	1	1	3	0	0	1	0	1
41	1	6	3	0	1	0	1	0	0	0	6100	0	3	0	0	0	1	1	4106	3	0	0	0	1	1	1	3	0	0	1	0	1
41	1	6	4	0	.	.	.	.	.	.	.	0	3	0	0	0	1	1	4106	3	0	0	0	1	1	1	3	0	0	1	0	1
41	1	7	1	0	0	1	1	0	0	0	3000	0	3	0	0	0	1	1	4107	3	0	0	0	1	1	1	3	0	0	1	0	1
41	1	7	2	1	0	1	1	0	1	0	1900	0	3	0	0	0	1	1	4107	3	0	0	0	1	1	1	3	0	0	1	0	1
41	1	7	3	0	0	1	1	0	1	0	3000	0	3	0	0	0	1	1	4107	3	0	0	0	1	1	1	3	0	0	1	0	1
41	1	7	4	0	.	.	.	.	.	.	.	0	3	0	0	0	1	1	4107	3	0	0	0	1	1	1	3	0	0	1	0	1
41	1	8	1	1	1	0	0	0	1	0	1900	0	3	0	0	0	1	1	4108	3	0	0	0	1	1	1	3	0	0	1	0	1
41	1	8	2	0	0	1	0	0	0	0	5100	0	3	0	0	0	1	1	4108	3	0	0	0	1	1	1	3	0	0	1	0	1
41	1	8	3	0	1	0	0	1	1	0	5100	0	3	0	0	0	1	1	4108	3	0	0	0	1	1	1	3	0	0	1	0	1
41	1	8	4	0	.	.	.	.	.	.	.	0	3	0	0	0	1	1	4108	3	0	0	0	1	1	1	3	0	0	1	0	1
41	1	9	1	0	1	0	0	1	0	0	5100	0	3	0	0	0	1	1	4109	3	0	0	0	1	1	1	3	0	0	1	0	1
41	1	9	2	0	1	0	0	1	1	0	6100	0	3	0	0	0	1	1	4109	3	0	0	0	1	1	1	3	0	0	1	0	1
41	1	9	3	1	1	0	0	0	0	1	1900	0	3	0	0	0	1	1	4109	3	0	0	0	1	1	1	3	0	0	1	0	1
41	1	9	4	0	.	.	.	.	.	.	.	0	3	0	0	0	1	1	4109	3	0	0	0	1	1	1	3	0	0	1	0	1
42	1	1	1	0	0	1	0	1	1	0	2500	0	2	1	0	1	0	0	4201	3	0	0	0	1	1	1	3	0	0	3	0	0
42	1	1	2	0	1	0	1	0	0	0	4100	0	2	1	0	1	0	0	4201	3	0	0	0	1	1	1	3	0	0	3	0	0
42	1	1	3	0	0	1	0	0	0	0	4100	0	2	1	0	1	0	0	4201	3	0	0	0	1	1	1	3	0	0	3	0	0
42	1	1	4	1	.	.	.	.	.	.	.	0	2	1	0	1	0	0	4201	3	0	0	0	1	1	1	3	0	0	3	0	0
42	1	2	1	0	0	0	0	0	0	0	1900	0	2	1	0	1	0	0	4202	3	0	0	0	1	1	1	3	0	0	3	0	0
42	1	2	2	0	0	0	1	0	0	1	1900	0	2	1	0	1	0	0	4202	3	0	0	0	1	1	1	3	0	0	3	0	0
42	1	2	3	1	0	0	0	0	1	0	4100	0	2	1	0	1	0	0	4202	3	0	0	0	1	1	1	3	0	0	3	0	0
42	1	2	4	0	.	.	.	.	.	.	.	0	2	1	0	1	0	0	4202	3	0	0	0	1	1	1	3	0	0	3	0	0
42	1	3	1	0	0	1	0	0	0	1	4100	0	2	1	0	1	0	0	4203	3	0	0	0	1	1	1	3	0	0	3	0	0
42	1	3	2	1	0	0	0	0	1	0	2500	0	2	1	0	1	0	0	4203	3	0	0	0	1	1	1	3	0	0	3	0	0
42	1	3	3	0	0	0	1	0	0	1	6100	0	2	1	0	1	0	0	4203	3	0	0	0	1	1	1	3	0	0	3	0	0
42	1	3	4	0	.	.	.	.	.	.	.	0	2	1	0	1	0	0	4203	3	0	0	0	1	1	1	3	0	0	3	0	0
42	1	4	1	0	0	0	0	1	0	1	2500	0	2	1	0	1	0	0	4204	3	0	0	0	1	1	1	3	0	0	3	0	0
42	1	4	2	1	1	0	0	0	0	1	5100	0	2	1	0	1	0	0	4204	3	0	0	0	1	1	1	3	0	0	3	0	0
42	1	4	3	0	0	1	0	1	0	1	5100	0	2	1	0	1	0	0	4204	3	0	0	0	1	1	1	3	0	0	3	0	0
42	1	4	4	0	.	.	.	.	.	.	.	0	2	1	0	1	0	0	4204	3	0	0	0	1	1	1	3	0	0	3	0	0
42	1	5	1	0	0	0	1	0	1	0	6100	0	2	1	0	1	0	0	4205	3	0	0	0	1	1	1	3	0	0	3	0	0
42	1	5	2	0	0	1	0	1	0	1	3000	0	2	1	0	1	0	0	4205	3	0	0	0	1	1	1	3	0	0	3	0	0
42	1	5	3	1	0	0	0	1	0	0	2500	0	2	1	0	1	0	0	4205	3	0	0	0	1	1	1	3	0	0	3	0	0
42	1	5	4	0	.	.	.	.	.	.	.	0	2	1	0	1	0	0	4205	3	0	0	0	1	1	1	3	0	0	3	0	0
42	1	6	1	0	1	0	1	0	0	1	3000	0	2	1	0	1	0	0	4206	3	0	0	0	1	1	1	3	0	0	3	0	0
42	1	6	2	1	0	0	0	1	0	0	6100	0	2	1	0	1	0	0	4206	3	0	0	0	1	1	1	3	0	0	3	0	0
42	1	6	3	0	1	0	1	0	0	0	6100	0	2	1	0	1	0	0	4206	3	0	0	0	1	1	1	3	0	0	3	0	0
42	1	6	4	0	.	.	.	.	.	.	.	0	2	1	0	1	0	0	4206	3	0	0	0	1	1	1	3	0	0	3	0	0
42	1	7	1	0	0	1	1	0	0	0	3000	0	2	1	0	1	0	0	4207	3	0	0	0	1	1	1	3	0	0	3	0	0
42	1	7	2	0	0	1	1	0	1	0	1900	0	2	1	0	1	0	0	4207	3	0	0	0	1	1	1	3	0	0	3	0	0
42	1	7	3	0	0	1	1	0	1	0	3000	0	2	1	0	1	0	0	4207	3	0	0	0	1	1	1	3	0	0	3	0	0
42	1	7	4	1	.	.	.	.	.	.	.	0	2	1	0	1	0	0	4207	3	0	0	0	1	1	1	3	0	0	3	0	0
42	1	8	1	1	1	0	0	0	1	0	1900	0	2	1	0	1	0	0	4208	3	0	0	0	1	1	1	3	0	0	3	0	0
42	1	8	2	0	0	1	0	0	0	0	5100	0	2	1	0	1	0	0	4208	3	0	0	0	1	1	1	3	0	0	3	0	0
42	1	8	3	0	1	0	0	1	1	0	5100	0	2	1	0	1	0	0	4208	3	0	0	0	1	1	1	3	0	0	3	0	0
42	1	8	4	0	.	.	.	.	.	.	.	0	2	1	0	1	0	0	4208	3	0	0	0	1	1	1	3	0	0	3	0	0
42	1	9	1	0	1	0	0	1	0	0	5100	0	2	1	0	1	0	0	4209	3	0	0	0	1	1	1	3	0	0	3	0	0
42	1	9	2	0	1	0	0	1	1	0	6100	0	2	1	0	1	0	0	4209	3	0	0	0	1	1	1	3	0	0	3	0	0
42	1	9	3	1	1	0	0	0	0	1	1900	0	2	1	0	1	0	0	4209	3	0	0	0	1	1	1	3	0	0	3	0	0
42	1	9	4	0	.	.	.	.	.	.	.	0	2	1	0	1	0	0	4209	3	0	0	0	1	1	1	3	0	0	3	0	0
181	1	1	1	0	0	1	0	1	1	0	2500	1	1	0	1	1	0	1	18101	3	0	0	0	3	0	0	2	1	1	1	0	1
181	1	1	2	0	1	0	1	0	0	0	4100	1	1	0	1	1	0	1	18101	3	0	0	0	3	0	0	2	1	1	1	0	1
181	1	1	3	1	0	1	0	0	0	0	4100	1	1	0	1	1	0	1	18101	3	0	0	0	3	0	0	2	1	1	1	0	1
181	1	1	4	0	.	.	.	.	.	.	.	1	1	0	1	1	0	1	18101	3	0	0	0	3	0	0	2	1	1	1	0	1
181	1	2	1	0	0	0	0	0	0	0	1900	1	1	0	1	1	0	1	18102	3	0	0	0	3	0	0	2	1	1	1	0	1
181	1	2	2	1	0	0	1	0	0	1	1900	1	1	0	1	1	0	1	18102	3	0	0	0	3	0	0	2	1	1	1	0	1
181	1	2	3	0	0	0	0	0	1	0	4100	1	1	0	1	1	0	1	18102	3	0	0	0	3	0	0	2	1	1	1	0	1
181	1	2	4	0	.	.	.	.	.	.	.	1	1	0	1	1	0	1	18102	3	0	0	0	3	0	0	2	1	1	1	0	1
181	1	3	1	0	0	1	0	0	0	1	4100	1	1	0	1	1	0	1	18103	3	0	0	0	3	0	0	2	1	1	1	0	1
181	1	3	2	0	0	0	0	0	1	0	2500	1	1	0	1	1	0	1	18103	3	0	0	0	3	0	0	2	1	1	1	0	1
181	1	3	3	1	0	0	1	0	0	1	6100	1	1	0	1	1	0	1	18103	3	0	0	0	3	0	0	2	1	1	1	0	1
181	1	3	4	0	.	.	.	.	.	.	.	1	1	0	1	1	0	1	18103	3	0	0	0	3	0	0	2	1	1	1	0	1
181	1	4	1	0	0	0	0	1	0	1	2500	1	1	0	1	1	0	1	18104	3	0	0	0	3	0	0	2	1	1	1	0	1
181	1	4	2	0	1	0	0	0	0	1	5100	1	1	0	1	1	0	1	18104	3	0	0	0	3	0	0	2	1	1	1	0	1
181	1	4	3	1	0	1	0	1	0	1	5100	1	1	0	1	1	0	1	18104	3	0	0	0	3	0	0	2	1	1	1	0	1
181	1	4	4	0	.	.	.	.	.	.	.	1	1	0	1	1	0	1	18104	3	0	0	0	3	0	0	2	1	1	1	0	1
181	1	5	1	0	0	0	1	0	1	0	6100	1	1	0	1	1	0	1	18105	3	0	0	0	3	0	0	2	1	1	1	0	1
181	1	5	2	1	0	1	0	1	0	1	3000	1	1	0	1	1	0	1	18105	3	0	0	0	3	0	0	2	1	1	1	0	1
181	1	5	3	0	0	0	0	1	0	0	2500	1	1	0	1	1	0	1	18105	3	0	0	0	3	0	0	2	1	1	1	0	1
181	1	5	4	0	.	.	.	.	.	.	.	1	1	0	1	1	0	1	18105	3	0	0	0	3	0	0	2	1	1	1	0	1
181	1	6	1	0	1	0	1	0	0	1	3000	1	1	0	1	1	0	1	18106	3	0	0	0	3	0	0	2	1	1	1	0	1
181	1	6	2	1	0	0	0	1	0	0	6100	1	1	0	1	1	0	1	18106	3	0	0	0	3	0	0	2	1	1	1	0	1
181	1	6	3	0	1	0	1	0	0	0	6100	1	1	0	1	1	0	1	18106	3	0	0	0	3	0	0	2	1	1	1	0	1
181	1	6	4	0	.	.	.	.	.	.	.	1	1	0	1	1	0	1	18106	3	0	0	0	3	0	0	2	1	1	1	0	1
181	1	7	1	0	0	1	1	0	0	0	3000	1	1	0	1	1	0	1	18107	3	0	0	0	3	0	0	2	1	1	1	0	1
181	1	7	2	1	0	1	1	0	1	0	1900	1	1	0	1	1	0	1	18107	3	0	0	0	3	0	0	2	1	1	1	0	1
181	1	7	3	0	0	1	1	0	1	0	3000	1	1	0	1	1	0	1	18107	3	0	0	0	3	0	0	2	1	1	1	0	1
181	1	7	4	0	.	.	.	.	.	.	.	1	1	0	1	1	0	1	18107	3	0	0	0	3	0	0	2	1	1	1	0	1
181	1	8	1	1	1	0	0	0	1	0	1900	1	1	0	1	1	0	1	18108	3	0	0	0	3	0	0	2	1	1	1	0	1
181	1	8	2	0	0	1	0	0	0	0	5100	1	1	0	1	1	0	1	18108	3	0	0	0	3	0	0	2	1	1	1	0	1
181	1	8	3	0	1	0	0	1	1	0	5100	1	1	0	1	1	0	1	18108	3	0	0	0	3	0	0	2	1	1	1	0	1
181	1	8	4	0	.	.	.	.	.	.	.	1	1	0	1	1	0	1	18108	3	0	0	0	3	0	0	2	1	1	1	0	1
181	1	9	1	0	1	0	0	1	0	0	5100	1	1	0	1	1	0	1	18109	3	0	0	0	3	0	0	2	1	1	1	0	1
181	1	9	2	0	1	0	0	1	1	0	6100	1	1	0	1	1	0	1	18109	3	0	0	0	3	0	0	2	1	1	1	0	1
181	1	9	3	1	1	0	0	0	0	1	1900	1	1	0	1	1	0	1	18109	3	0	0	0	3	0	0	2	1	1	1	0	1
181	1	9	4	0	.	.	.	.	.	.	.	1	1	0	1	1	0	1	18109	3	0	0	0	3	0	0	2	1	1	1	0	1
188	1	1	1	0	0	1	0	1	1	0	2500	0	2	1	0	1	0	1	18801	3	0	0	0	3	0	0	1	0	1	3	0	0
188	1	1	2	1	1	0	1	0	0	0	4100	0	2	1	0	1	0	1	18801	3	0	0	0	3	0	0	1	0	1	3	0	0
188	1	1	3	0	0	1	0	0	0	0	4100	0	2	1	0	1	0	1	18801	3	0	0	0	3	0	0	1	0	1	3	0	0
188	1	1	4	0	.	.	.	.	.	.	.	0	2	1	0	1	0	1	18801	3	0	0	0	3	0	0	1	0	1	3	0	0
188	1	2	1	0	0	0	0	0	0	0	1900	0	2	1	0	1	0	1	18802	3	0	0	0	3	0	0	1	0	1	3	0	0
188	1	2	2	0	0	0	1	0	0	1	1900	0	2	1	0	1	0	1	18802	3	0	0	0	3	0	0	1	0	1	3	0	0
188	1	2	3	1	0	0	0	0	1	0	4100	0	2	1	0	1	0	1	18802	3	0	0	0	3	0	0	1	0	1	3	0	0
188	1	2	4	0	.	.	.	.	.	.	.	0	2	1	0	1	0	1	18802	3	0	0	0	3	0	0	1	0	1	3	0	0
188	1	3	1	0	0	1	0	0	0	1	4100	0	2	1	0	1	0	1	18803	3	0	0	0	3	0	0	1	0	1	3	0	0
188	1	3	2	1	0	0	0	0	1	0	2500	0	2	1	0	1	0	1	18803	3	0	0	0	3	0	0	1	0	1	3	0	0
188	1	3	3	0	0	0	1	0	0	1	6100	0	2	1	0	1	0	1	18803	3	0	0	0	3	0	0	1	0	1	3	0	0
188	1	3	4	0	.	.	.	.	.	.	.	0	2	1	0	1	0	1	18803	3	0	0	0	3	0	0	1	0	1	3	0	0
188	1	4	1	0	0	0	0	1	0	1	2500	0	2	1	0	1	0	1	18804	3	0	0	0	3	0	0	1	0	1	3	0	0
188	1	4	2	1	1	0	0	0	0	1	5100	0	2	1	0	1	0	1	18804	3	0	0	0	3	0	0	1	0	1	3	0	0
188	1	4	3	0	0	1	0	1	0	1	5100	0	2	1	0	1	0	1	18804	3	0	0	0	3	0	0	1	0	1	3	0	0
188	1	4	4	0	.	.	.	.	.	.	.	0	2	1	0	1	0	1	18804	3	0	0	0	3	0	0	1	0	1	3	0	0
188	1	5	1	0	0	0	1	0	1	0	6100	0	2	1	0	1	0	1	18805	3	0	0	0	3	0	0	1	0	1	3	0	0
188	1	5	2	0	0	1	0	1	0	1	3000	0	2	1	0	1	0	1	18805	3	0	0	0	3	0	0	1	0	1	3	0	0
188	1	5	3	1	0	0	0	1	0	0	2500	0	2	1	0	1	0	1	18805	3	0	0	0	3	0	0	1	0	1	3	0	0
188	1	5	4	0	.	.	.	.	.	.	.	0	2	1	0	1	0	1	18805	3	0	0	0	3	0	0	1	0	1	3	0	0
188	1	6	1	0	1	0	1	0	0	1	3000	0	2	1	0	1	0	1	18806	3	0	0	0	3	0	0	1	0	1	3	0	0
188	1	6	2	1	0	0	0	1	0	0	6100	0	2	1	0	1	0	1	18806	3	0	0	0	3	0	0	1	0	1	3	0	0
188	1	6	3	0	1	0	1	0	0	0	6100	0	2	1	0	1	0	1	18806	3	0	0	0	3	0	0	1	0	1	3	0	0
188	1	6	4	0	.	.	.	.	.	.	.	0	2	1	0	1	0	1	18806	3	0	0	0	3	0	0	1	0	1	3	0	0
188	1	7	1	0	0	1	1	0	0	0	3000	0	2	1	0	1	0	1	18807	3	0	0	0	3	0	0	1	0	1	3	0	0
188	1	7	2	0	0	1	1	0	1	0	1900	0	2	1	0	1	0	1	18807	3	0	0	0	3	0	0	1	0	1	3	0	0
188	1	7	3	0	0	1	1	0	1	0	3000	0	2	1	0	1	0	1	18807	3	0	0	0	3	0	0	1	0	1	3	0	0
188	1	7	4	1	.	.	.	.	.	.	.	0	2	1	0	1	0	1	18807	3	0	0	0	3	0	0	1	0	1	3	0	0
188	1	8	1	0	1	0	0	0	1	0	1900	0	2	1	0	1	0	1	18808	3	0	0	0	3	0	0	1	0	1	3	0	0
188	1	8	2	0	0	1	0	0	0	0	5100	0	2	1	0	1	0	1	18808	3	0	0	0	3	0	0	1	0	1	3	0	0
188	1	8	3	1	1	0	0	1	1	0	5100	0	2	1	0	1	0	1	18808	3	0	0	0	3	0	0	1	0	1	3	0	0
188	1	8	4	0	.	.	.	.	.	.	.	0	2	1	0	1	0	1	18808	3	0	0	0	3	0	0	1	0	1	3	0	0
188	1	9	1	0	1	0	0	1	0	0	5100	0	2	1	0	1	0	1	18809	3	0	0	0	3	0	0	1	0	1	3	0	0
188	1	9	2	1	1	0	0	1	1	0	6100	0	2	1	0	1	0	1	18809	3	0	0	0	3	0	0	1	0	1	3	0	0
188	1	9	3	0	1	0	0	0	0	1	1900	0	2	1	0	1	0	1	18809	3	0	0	0	3	0	0	1	0	1	3	0	0
188	1	9	4	0	.	.	.	.	.	.	.	0	2	1	0	1	0	1	18809	3	0	0	0	3	0	0	1	0	1	3	0	0
191	1	1	1	0	0	1	0	1	1	0	2500	0	2	1	0	1	0	1	19101	3	0	0	0	1	1	1	3	0	0	3	0	0
191	1	1	2	0	1	0	1	0	0	0	4100	0	2	1	0	1	0	1	19101	3	0	0	0	1	1	1	3	0	0	3	0	0
191	1	1	3	1	0	1	0	0	0	0	4100	0	2	1	0	1	0	1	19101	3	0	0	0	1	1	1	3	0	0	3	0	0
191	1	1	4	0	.	.	.	.	.	.	.	0	2	1	0	1	0	1	19101	3	0	0	0	1	1	1	3	0	0	3	0	0
191	1	2	1	0	0	0	0	0	0	0	1900	0	2	1	0	1	0	1	19102	3	0	0	0	1	1	1	3	0	0	3	0	0
191	1	2	2	0	0	0	1	0	0	1	1900	0	2	1	0	1	0	1	19102	3	0	0	0	1	1	1	3	0	0	3	0	0
191	1	2	3	1	0	0	0	0	1	0	4100	0	2	1	0	1	0	1	19102	3	0	0	0	1	1	1	3	0	0	3	0	0
191	1	2	4	0	.	.	.	.	.	.	.	0	2	1	0	1	0	1	19102	3	0	0	0	1	1	1	3	0	0	3	0	0
191	1	3	1	0	0	1	0	0	0	1	4100	0	2	1	0	1	0	1	19103	3	0	0	0	1	1	1	3	0	0	3	0	0
191	1	3	2	1	0	0	0	0	1	0	2500	0	2	1	0	1	0	1	19103	3	0	0	0	1	1	1	3	0	0	3	0	0
191	1	3	3	0	0	0	1	0	0	1	6100	0	2	1	0	1	0	1	19103	3	0	0	0	1	1	1	3	0	0	3	0	0
191	1	3	4	0	.	.	.	.	.	.	.	0	2	1	0	1	0	1	19103	3	0	0	0	1	1	1	3	0	0	3	0	0
191	1	4	1	0	0	0	0	1	0	1	2500	0	2	1	0	1	0	1	19104	3	0	0	0	1	1	1	3	0	0	3	0	0
191	1	4	2	0	1	0	0	0	0	1	5100	0	2	1	0	1	0	1	19104	3	0	0	0	1	1	1	3	0	0	3	0	0
191	1	4	3	0	0	1	0	1	0	1	5100	0	2	1	0	1	0	1	19104	3	0	0	0	1	1	1	3	0	0	3	0	0
191	1	4	4	1	.	.	.	.	.	.	.	0	2	1	0	1	0	1	19104	3	0	0	0	1	1	1	3	0	0	3	0	0
191	1	5	1	0	0	0	1	0	1	0	6100	0	2	1	0	1	0	1	19105	3	0	0	0	1	1	1	3	0	0	3	0	0
191	1	5	2	0	0	1	0	1	0	1	3000	0	2	1	0	1	0	1	19105	3	0	0	0	1	1	1	3	0	0	3	0	0
191	1	5	3	1	0	0	0	1	0	0	2500	0	2	1	0	1	0	1	19105	3	0	0	0	1	1	1	3	0	0	3	0	0
191	1	5	4	0	.	.	.	.	.	.	.	0	2	1	0	1	0	1	19105	3	0	0	0	1	1	1	3	0	0	3	0	0
191	1	6	1	0	1	0	1	0	0	1	3000	0	2	1	0	1	0	1	19106	3	0	0	0	1	1	1	3	0	0	3	0	0
191	1	6	2	0	0	0	0	1	0	0	6100	0	2	1	0	1	0	1	19106	3	0	0	0	1	1	1	3	0	0	3	0	0
191	1	6	3	0	1	0	1	0	0	0	6100	0	2	1	0	1	0	1	19106	3	0	0	0	1	1	1	3	0	0	3	0	0
191	1	6	4	1	.	.	.	.	.	.	.	0	2	1	0	1	0	1	19106	3	0	0	0	1	1	1	3	0	0	3	0	0
191	1	7	1	0	0	1	1	0	0	0	3000	0	2	1	0	1	0	1	19107	3	0	0	0	1	1	1	3	0	0	3	0	0
191	1	7	2	0	0	1	1	0	1	0	1900	0	2	1	0	1	0	1	19107	3	0	0	0	1	1	1	3	0	0	3	0	0
191	1	7	3	0	0	1	1	0	1	0	3000	0	2	1	0	1	0	1	19107	3	0	0	0	1	1	1	3	0	0	3	0	0
191	1	7	4	1	.	.	.	.	.	.	.	0	2	1	0	1	0	1	19107	3	0	0	0	1	1	1	3	0	0	3	0	0
191	1	8	1	1	1	0	0	0	1	0	1900	0	2	1	0	1	0	1	19108	3	0	0	0	1	1	1	3	0	0	3	0	0
191	1	8	2	0	0	1	0	0	0	0	5100	0	2	1	0	1	0	1	19108	3	0	0	0	1	1	1	3	0	0	3	0	0
191	1	8	3	0	1	0	0	1	1	0	5100	0	2	1	0	1	0	1	19108	3	0	0	0	1	1	1	3	0	0	3	0	0
191	1	8	4	0	.	.	.	.	.	.	.	0	2	1	0	1	0	1	19108	3	0	0	0	1	1	1	3	0	0	3	0	0
191	1	9	1	0	1	0	0	1	0	0	5100	0	2	1	0	1	0	1	19109	3	0	0	0	1	1	1	3	0	0	3	0	0
191	1	9	2	1	1	0	0	1	1	0	6100	0	2	1	0	1	0	1	19109	3	0	0	0	1	1	1	3	0	0	3	0	0
191	1	9	3	0	1	0	0	0	0	1	1900	0	2	1	0	1	0	1	19109	3	0	0	0	1	1	1	3	0	0	3	0	0
191	1	9	4	0	.	.	.	.	.	.	.	0	2	1	0	1	0	1	19109	3	0	0	0	1	1	1	3	0	0	3	0	0
196	1	1	1	0	0	1	0	1	1	0	2500	1	2	1	0	1	0	1	19601	3	0	0	0	1	1	1	3	0	0	1	0	1
196	1	1	2	0	1	0	1	0	0	0	4100	1	2	1	0	1	0	1	19601	3	0	0	0	1	1	1	3	0	0	1	0	1
196	1	1	3	1	0	1	0	0	0	0	4100	1	2	1	0	1	0	1	19601	3	0	0	0	1	1	1	3	0	0	1	0	1
196	1	1	4	0	.	.	.	.	.	.	.	1	2	1	0	1	0	1	19601	3	0	0	0	1	1	1	3	0	0	1	0	1
196	1	2	1	0	0	0	0	0	0	0	1900	1	2	1	0	1	0	1	19602	3	0	0	0	1	1	1	3	0	0	1	0	1
196	1	2	2	0	0	0	1	0	0	1	1900	1	2	1	0	1	0	1	19602	3	0	0	0	1	1	1	3	0	0	1	0	1
196	1	2	3	1	0	0	0	0	1	0	4100	1	2	1	0	1	0	1	19602	3	0	0	0	1	1	1	3	0	0	1	0	1
196	1	2	4	0	.	.	.	.	.	.	.	1	2	1	0	1	0	1	19602	3	0	0	0	1	1	1	3	0	0	1	0	1
196	1	3	1	0	0	1	0	0	0	1	4100	1	2	1	0	1	0	1	19603	3	0	0	0	1	1	1	3	0	0	1	0	1
196	1	3	2	1	0	0	0	0	1	0	2500	1	2	1	0	1	0	1	19603	3	0	0	0	1	1	1	3	0	0	1	0	1
196	1	3	3	0	0	0	1	0	0	1	6100	1	2	1	0	1	0	1	19603	3	0	0	0	1	1	1	3	0	0	1	0	1
196	1	3	4	0	.	.	.	.	.	.	.	1	2	1	0	1	0	1	19603	3	0	0	0	1	1	1	3	0	0	1	0	1
196	1	4	1	0	0	0	0	1	0	1	2500	1	2	1	0	1	0	1	19604	3	0	0	0	1	1	1	3	0	0	1	0	1
196	1	4	2	0	1	0	0	0	0	1	5100	1	2	1	0	1	0	1	19604	3	0	0	0	1	1	1	3	0	0	1	0	1
196	1	4	3	0	0	1	0	1	0	1	5100	1	2	1	0	1	0	1	19604	3	0	0	0	1	1	1	3	0	0	1	0	1
196	1	4	4	1	.	.	.	.	.	.	.	1	2	1	0	1	0	1	19604	3	0	0	0	1	1	1	3	0	0	1	0	1
196	1	5	1	1	0	0	1	0	1	0	6100	1	2	1	0	1	0	1	19605	3	0	0	0	1	1	1	3	0	0	1	0	1
196	1	5	2	0	0	1	0	1	0	1	3000	1	2	1	0	1	0	1	19605	3	0	0	0	1	1	1	3	0	0	1	0	1
196	1	5	3	0	0	0	0	1	0	0	2500	1	2	1	0	1	0	1	19605	3	0	0	0	1	1	1	3	0	0	1	0	1
196	1	5	4	0	.	.	.	.	.	.	.	1	2	1	0	1	0	1	19605	3	0	0	0	1	1	1	3	0	0	1	0	1
196	1	6	1	0	1	0	1	0	0	1	3000	1	2	1	0	1	0	1	19606	3	0	0	0	1	1	1	3	0	0	1	0	1
196	1	6	2	0	0	0	0	1	0	0	6100	1	2	1	0	1	0	1	19606	3	0	0	0	1	1	1	3	0	0	1	0	1
196	1	6	3	1	1	0	1	0	0	0	6100	1	2	1	0	1	0	1	19606	3	0	0	0	1	1	1	3	0	0	1	0	1
196	1	6	4	0	.	.	.	.	.	.	.	1	2	1	0	1	0	1	19606	3	0	0	0	1	1	1	3	0	0	1	0	1
196	1	7	1	0	0	1	1	0	0	0	3000	1	2	1	0	1	0	1	19607	3	0	0	0	1	1	1	3	0	0	1	0	1
196	1	7	2	0	0	1	1	0	1	0	1900	1	2	1	0	1	0	1	19607	3	0	0	0	1	1	1	3	0	0	1	0	1
196	1	7	3	1	0	1	1	0	1	0	3000	1	2	1	0	1	0	1	19607	3	0	0	0	1	1	1	3	0	0	1	0	1
196	1	7	4	0	.	.	.	.	.	.	.	1	2	1	0	1	0	1	19607	3	0	0	0	1	1	1	3	0	0	1	0	1
196	1	8	1	1	1	0	0	0	1	0	1900	1	2	1	0	1	0	1	19608	3	0	0	0	1	1	1	3	0	0	1	0	1
196	1	8	2	0	0	1	0	0	0	0	5100	1	2	1	0	1	0	1	19608	3	0	0	0	1	1	1	3	0	0	1	0	1
196	1	8	3	0	1	0	0	1	1	0	5100	1	2	1	0	1	0	1	19608	3	0	0	0	1	1	1	3	0	0	1	0	1
196	1	8	4	0	.	.	.	.	.	.	.	1	2	1	0	1	0	1	19608	3	0	0	0	1	1	1	3	0	0	1	0	1
196	1	9	1	0	1	0	0	1	0	0	5100	1	2	1	0	1	0	1	19609	3	0	0	0	1	1	1	3	0	0	1	0	1
196	1	9	2	1	1	0	0	1	1	0	6100	1	2	1	0	1	0	1	19609	3	0	0	0	1	1	1	3	0	0	1	0	1
196	1	9	3	0	1	0	0	0	0	1	1900	1	2	1	0	1	0	1	19609	3	0	0	0	1	1	1	3	0	0	1	0	1
196	1	9	4	0	.	.	.	.	.	.	.	1	2	1	0	1	0	1	19609	3	0	0	0	1	1	1	3	0	0	1	0	1
202	1	1	1	1	0	1	0	1	1	0	2500	1	1	0	1	1	0	1	20201	2	0	1	1	1	1	1	3	0	0	1	0	1
202	1	1	2	0	1	0	1	0	0	0	4100	1	1	0	1	1	0	1	20201	2	0	1	1	1	1	1	3	0	0	1	0	1
202	1	1	3	0	0	1	0	0	0	0	4100	1	1	0	1	1	0	1	20201	2	0	1	1	1	1	1	3	0	0	1	0	1
202	1	1	4	0	.	.	.	.	.	.	.	1	1	0	1	1	0	1	20201	2	0	1	1	1	1	1	3	0	0	1	0	1
202	1	2	1	1	0	0	0	0	0	0	1900	1	1	0	1	1	0	1	20202	2	0	1	1	1	1	1	3	0	0	1	0	1
202	1	2	2	0	0	0	1	0	0	1	1900	1	1	0	1	1	0	1	20202	2	0	1	1	1	1	1	3	0	0	1	0	1
202	1	2	3	0	0	0	0	0	1	0	4100	1	1	0	1	1	0	1	20202	2	0	1	1	1	1	1	3	0	0	1	0	1
202	1	2	4	0	.	.	.	.	.	.	.	1	1	0	1	1	0	1	20202	2	0	1	1	1	1	1	3	0	0	1	0	1
202	1	3	1	0	0	1	0	0	0	1	4100	1	1	0	1	1	0	1	20203	2	0	1	1	1	1	1	3	0	0	1	0	1
202	1	3	2	1	0	0	0	0	1	0	2500	1	1	0	1	1	0	1	20203	2	0	1	1	1	1	1	3	0	0	1	0	1
202	1	3	3	0	0	0	1	0	0	1	6100	1	1	0	1	1	0	1	20203	2	0	1	1	1	1	1	3	0	0	1	0	1
202	1	3	4	0	.	.	.	.	.	.	.	1	1	0	1	1	0	1	20203	2	0	1	1	1	1	1	3	0	0	1	0	1
202	1	4	1	1	0	0	0	1	0	1	2500	1	1	0	1	1	0	1	20204	2	0	1	1	1	1	1	3	0	0	1	0	1
202	1	4	2	0	1	0	0	0	0	1	5100	1	1	0	1	1	0	1	20204	2	0	1	1	1	1	1	3	0	0	1	0	1
202	1	4	3	0	0	1	0	1	0	1	5100	1	1	0	1	1	0	1	20204	2	0	1	1	1	1	1	3	0	0	1	0	1
202	1	4	4	0	.	.	.	.	.	.	.	1	1	0	1	1	0	1	20204	2	0	1	1	1	1	1	3	0	0	1	0	1
202	1	5	1	0	0	0	1	0	1	0	6100	1	1	0	1	1	0	1	20205	2	0	1	1	1	1	1	3	0	0	1	0	1
202	1	5	2	0	0	1	0	1	0	1	3000	1	1	0	1	1	0	1	20205	2	0	1	1	1	1	1	3	0	0	1	0	1
202	1	5	3	1	0	0	0	1	0	0	2500	1	1	0	1	1	0	1	20205	2	0	1	1	1	1	1	3	0	0	1	0	1
202	1	5	4	0	.	.	.	.	.	.	.	1	1	0	1	1	0	1	20205	2	0	1	1	1	1	1	3	0	0	1	0	1
202	1	6	1	1	1	0	1	0	0	1	3000	1	1	0	1	1	0	1	20206	2	0	1	1	1	1	1	3	0	0	1	0	1
202	1	6	2	0	0	0	0	1	0	0	6100	1	1	0	1	1	0	1	20206	2	0	1	1	1	1	1	3	0	0	1	0	1
202	1	6	3	0	1	0	1	0	0	0	6100	1	1	0	1	1	0	1	20206	2	0	1	1	1	1	1	3	0	0	1	0	1
202	1	6	4	0	.	.	.	.	.	.	.	1	1	0	1	1	0	1	20206	2	0	1	1	1	1	1	3	0	0	1	0	1
202	1	7	1	0	0	1	1	0	0	0	3000	1	1	0	1	1	0	1	20207	2	0	1	1	1	1	1	3	0	0	1	0	1
202	1	7	2	0	0	1	1	0	1	0	1900	1	1	0	1	1	0	1	20207	2	0	1	1	1	1	1	3	0	0	1	0	1
202	1	7	3	0	0	1	1	0	1	0	3000	1	1	0	1	1	0	1	20207	2	0	1	1	1	1	1	3	0	0	1	0	1
202	1	7	4	1	.	.	.	.	.	.	.	1	1	0	1	1	0	1	20207	2	0	1	1	1	1	1	3	0	0	1	0	1
202	1	8	1	1	1	0	0	0	1	0	1900	1	1	0	1	1	0	1	20208	2	0	1	1	1	1	1	3	0	0	1	0	1
202	1	8	2	0	0	1	0	0	0	0	5100	1	1	0	1	1	0	1	20208	2	0	1	1	1	1	1	3	0	0	1	0	1
202	1	8	3	0	1	0	0	1	1	0	5100	1	1	0	1	1	0	1	20208	2	0	1	1	1	1	1	3	0	0	1	0	1
202	1	8	4	0	.	.	.	.	.	.	.	1	1	0	1	1	0	1	20208	2	0	1	1	1	1	1	3	0	0	1	0	1
202	1	9	1	0	1	0	0	1	0	0	5100	1	1	0	1	1	0	1	20209	2	0	1	1	1	1	1	3	0	0	1	0	1
202	1	9	2	0	1	0	0	1	1	0	6100	1	1	0	1	1	0	1	20209	2	0	1	1	1	1	1	3	0	0	1	0	1
202	1	9	3	1	1	0	0	0	0	1	1900	1	1	0	1	1	0	1	20209	2	0	1	1	1	1	1	3	0	0	1	0	1
202	1	9	4	0	.	.	.	.	.	.	.	1	1	0	1	1	0	1	20209	2	0	1	1	1	1	1	3	0	0	1	0	1
212	1	1	1	1	0	1	0	1	1	0	2500	0	1	0	1	1	0	1	21201	2	0	1	1	3	0	0	3	0	0	1	0	1
212	1	1	2	0	1	0	1	0	0	0	4100	0	1	0	1	1	0	1	21201	2	0	1	1	3	0	0	3	0	0	1	0	1
212	1	1	3	0	0	1	0	0	0	0	4100	0	1	0	1	1	0	1	21201	2	0	1	1	3	0	0	3	0	0	1	0	1
212	1	1	4	0	.	.	.	.	.	.	.	0	1	0	1	1	0	1	21201	2	0	1	1	3	0	0	3	0	0	1	0	1
212	1	2	1	0	0	0	0	0	0	0	1900	0	1	0	1	1	0	1	21202	2	0	1	1	3	0	0	3	0	0	1	0	1
212	1	2	2	0	0	0	1	0	0	1	1900	0	1	0	1	1	0	1	21202	2	0	1	1	3	0	0	3	0	0	1	0	1
212	1	2	3	1	0	0	0	0	1	0	4100	0	1	0	1	1	0	1	21202	2	0	1	1	3	0	0	3	0	0	1	0	1
212	1	2	4	0	.	.	.	.	.	.	.	0	1	0	1	1	0	1	21202	2	0	1	1	3	0	0	3	0	0	1	0	1
212	1	3	1	1	0	1	0	0	0	1	4100	0	1	0	1	1	0	1	21203	2	0	1	1	3	0	0	3	0	0	1	0	1
212	1	3	2	0	0	0	0	0	1	0	2500	0	1	0	1	1	0	1	21203	2	0	1	1	3	0	0	3	0	0	1	0	1
212	1	3	3	0	0	0	1	0	0	1	6100	0	1	0	1	1	0	1	21203	2	0	1	1	3	0	0	3	0	0	1	0	1
212	1	3	4	0	.	.	.	.	.	.	.	0	1	0	1	1	0	1	21203	2	0	1	1	3	0	0	3	0	0	1	0	1
212	1	4	1	1	0	0	0	1	0	1	2500	0	1	0	1	1	0	1	21204	2	0	1	1	3	0	0	3	0	0	1	0	1
212	1	4	2	0	1	0	0	0	0	1	5100	0	1	0	1	1	0	1	21204	2	0	1	1	3	0	0	3	0	0	1	0	1
212	1	4	3	0	0	1	0	1	0	1	5100	0	1	0	1	1	0	1	21204	2	0	1	1	3	0	0	3	0	0	1	0	1
212	1	4	4	0	.	.	.	.	.	.	.	0	1	0	1	1	0	1	21204	2	0	1	1	3	0	0	3	0	0	1	0	1
212	1	5	1	0	0	0	1	0	1	0	6100	0	1	0	1	1	0	1	21205	2	0	1	1	3	0	0	3	0	0	1	0	1
212	1	5	2	1	0	1	0	1	0	1	3000	0	1	0	1	1	0	1	21205	2	0	1	1	3	0	0	3	0	0	1	0	1
212	1	5	3	0	0	0	0	1	0	0	2500	0	1	0	1	1	0	1	21205	2	0	1	1	3	0	0	3	0	0	1	0	1
212	1	5	4	0	.	.	.	.	.	.	.	0	1	0	1	1	0	1	21205	2	0	1	1	3	0	0	3	0	0	1	0	1
212	1	6	1	0	1	0	1	0	0	1	3000	0	1	0	1	1	0	1	21206	2	0	1	1	3	0	0	3	0	0	1	0	1
212	1	6	2	0	0	0	0	1	0	0	6100	0	1	0	1	1	0	1	21206	2	0	1	1	3	0	0	3	0	0	1	0	1
212	1	6	3	0	1	0	1	0	0	0	6100	0	1	0	1	1	0	1	21206	2	0	1	1	3	0	0	3	0	0	1	0	1
212	1	6	4	1	.	.	.	.	.	.	.	0	1	0	1	1	0	1	21206	2	0	1	1	3	0	0	3	0	0	1	0	1
212	1	7	1	0	0	1	1	0	0	0	3000	0	1	0	1	1	0	1	21207	2	0	1	1	3	0	0	3	0	0	1	0	1
212	1	7	2	0	0	1	1	0	1	0	1900	0	1	0	1	1	0	1	21207	2	0	1	1	3	0	0	3	0	0	1	0	1
212	1	7	3	0	0	1	1	0	1	0	3000	0	1	0	1	1	0	1	21207	2	0	1	1	3	0	0	3	0	0	1	0	1
212	1	7	4	1	.	.	.	.	.	.	.	0	1	0	1	1	0	1	21207	2	0	1	1	3	0	0	3	0	0	1	0	1
212	1	8	1	0	1	0	0	0	1	0	1900	0	1	0	1	1	0	1	21208	2	0	1	1	3	0	0	3	0	0	1	0	1
212	1	8	2	0	0	1	0	0	0	0	5100	0	1	0	1	1	0	1	21208	2	0	1	1	3	0	0	3	0	0	1	0	1
212	1	8	3	0	1	0	0	1	1	0	5100	0	1	0	1	1	0	1	21208	2	0	1	1	3	0	0	3	0	0	1	0	1
212	1	8	4	1	.	.	.	.	.	.	.	0	1	0	1	1	0	1	21208	2	0	1	1	3	0	0	3	0	0	1	0	1
212	1	9	1	0	1	0	0	1	0	0	5100	0	1	0	1	1	0	1	21209	2	0	1	1	3	0	0	3	0	0	1	0	1
212	1	9	2	0	1	0	0	1	1	0	6100	0	1	0	1	1	0	1	21209	2	0	1	1	3	0	0	3	0	0	1	0	1
212	1	9	3	1	1	0	0	0	0	1	1900	0	1	0	1	1	0	1	21209	2	0	1	1	3	0	0	3	0	0	1	0	1
212	1	9	4	0	.	.	.	.	.	.	.	0	1	0	1	1	0	1	21209	2	0	1	1	3	0	0	3	0	0	1	0	1
213	1	1	1	0	0	1	0	1	1	0	2500	0	1	0	1	1	0	1	21301	2	0	1	1	1	1	1	3	0	0	3	0	0
213	1	1	2	1	1	0	1	0	0	0	4100	0	1	0	1	1	0	1	21301	2	0	1	1	1	1	1	3	0	0	3	0	0
213	1	1	3	0	0	1	0	0	0	0	4100	0	1	0	1	1	0	1	21301	2	0	1	1	1	1	1	3	0	0	3	0	0
213	1	1	4	0	.	.	.	.	.	.	.	0	1	0	1	1	0	1	21301	2	0	1	1	1	1	1	3	0	0	3	0	0
213	1	2	1	0	0	0	0	0	0	0	1900	0	1	0	1	1	0	1	21302	2	0	1	1	1	1	1	3	0	0	3	0	0
213	1	2	2	1	0	0	1	0	0	1	1900	0	1	0	1	1	0	1	21302	2	0	1	1	1	1	1	3	0	0	3	0	0
213	1	2	3	0	0	0	0	0	1	0	4100	0	1	0	1	1	0	1	21302	2	0	1	1	1	1	1	3	0	0	3	0	0
213	1	2	4	0	.	.	.	.	.	.	.	0	1	0	1	1	0	1	21302	2	0	1	1	1	1	1	3	0	0	3	0	0
213	1	3	1	0	0	1	0	0	0	1	4100	0	1	0	1	1	0	1	21303	2	0	1	1	1	1	1	3	0	0	3	0	0
213	1	3	2	0	0	0	0	0	1	0	2500	0	1	0	1	1	0	1	21303	2	0	1	1	1	1	1	3	0	0	3	0	0
213	1	3	3	1	0	0	1	0	0	1	6100	0	1	0	1	1	0	1	21303	2	0	1	1	1	1	1	3	0	0	3	0	0
213	1	3	4	0	.	.	.	.	.	.	.	0	1	0	1	1	0	1	21303	2	0	1	1	1	1	1	3	0	0	3	0	0
213	1	4	1	0	0	0	0	1	0	1	2500	0	1	0	1	1	0	1	21304	2	0	1	1	1	1	1	3	0	0	3	0	0
213	1	4	2	1	1	0	0	0	0	1	5100	0	1	0	1	1	0	1	21304	2	0	1	1	1	1	1	3	0	0	3	0	0
213	1	4	3	0	0	1	0	1	0	1	5100	0	1	0	1	1	0	1	21304	2	0	1	1	1	1	1	3	0	0	3	0	0
213	1	4	4	0	.	.	.	.	.	.	.	0	1	0	1	1	0	1	21304	2	0	1	1	1	1	1	3	0	0	3	0	0
213	1	5	1	1	0	0	1	0	1	0	6100	0	1	0	1	1	0	1	21305	2	0	1	1	1	1	1	3	0	0	3	0	0
213	1	5	2	0	0	1	0	1	0	1	3000	0	1	0	1	1	0	1	21305	2	0	1	1	1	1	1	3	0	0	3	0	0
213	1	5	3	0	0	0	0	1	0	0	2500	0	1	0	1	1	0	1	21305	2	0	1	1	1	1	1	3	0	0	3	0	0
213	1	5	4	0	.	.	.	.	.	.	.	0	1	0	1	1	0	1	21305	2	0	1	1	1	1	1	3	0	0	3	0	0
213	1	6	1	1	1	0	1	0	0	1	3000	0	1	0	1	1	0	1	21306	2	0	1	1	1	1	1	3	0	0	3	0	0
213	1	6	2	0	0	0	0	1	0	0	6100	0	1	0	1	1	0	1	21306	2	0	1	1	1	1	1	3	0	0	3	0	0
213	1	6	3	0	1	0	1	0	0	0	6100	0	1	0	1	1	0	1	21306	2	0	1	1	1	1	1	3	0	0	3	0	0
213	1	6	4	0	.	.	.	.	.	.	.	0	1	0	1	1	0	1	21306	2	0	1	1	1	1	1	3	0	0	3	0	0
213	1	7	1	1	0	1	1	0	0	0	3000	0	1	0	1	1	0	1	21307	2	0	1	1	1	1	1	3	0	0	3	0	0
213	1	7	2	0	0	1	1	0	1	0	1900	0	1	0	1	1	0	1	21307	2	0	1	1	1	1	1	3	0	0	3	0	0
213	1	7	3	0	0	1	1	0	1	0	3000	0	1	0	1	1	0	1	21307	2	0	1	1	1	1	1	3	0	0	3	0	0
213	1	7	4	0	.	.	.	.	.	.	.	0	1	0	1	1	0	1	21307	2	0	1	1	1	1	1	3	0	0	3	0	0
213	1	8	1	1	1	0	0	0	1	0	1900	0	1	0	1	1	0	1	21308	2	0	1	1	1	1	1	3	0	0	3	0	0
213	1	8	2	0	0	1	0	0	0	0	5100	0	1	0	1	1	0	1	21308	2	0	1	1	1	1	1	3	0	0	3	0	0
213	1	8	3	0	1	0	0	1	1	0	5100	0	1	0	1	1	0	1	21308	2	0	1	1	1	1	1	3	0	0	3	0	0
213	1	8	4	0	.	.	.	.	.	.	.	0	1	0	1	1	0	1	21308	2	0	1	1	1	1	1	3	0	0	3	0	0
213	1	9	1	0	1	0	0	1	0	0	5100	0	1	0	1	1	0	1	21309	2	0	1	1	1	1	1	3	0	0	3	0	0
213	1	9	2	0	1	0	0	1	1	0	6100	0	1	0	1	1	0	1	21309	2	0	1	1	1	1	1	3	0	0	3	0	0
213	1	9	3	1	1	0	0	0	0	1	1900	0	1	0	1	1	0	1	21309	2	0	1	1	1	1	1	3	0	0	3	0	0
213	1	9	4	0	.	.	.	.	.	.	.	0	1	0	1	1	0	1	21309	2	0	1	1	1	1	1	3	0	0	3	0	0
214	1	1	1	0	0	1	0	1	1	0	2500	0	1	0	1	1	0	1	21401	2	0	1	1	1	1	1	1	0	1	1	0	1
214	1	1	2	1	1	0	1	0	0	0	4100	0	1	0	1	1	0	1	21401	2	0	1	1	1	1	1	1	0	1	1	0	1
214	1	1	3	0	0	1	0	0	0	0	4100	0	1	0	1	1	0	1	21401	2	0	1	1	1	1	1	1	0	1	1	0	1
214	1	1	4	0	.	.	.	.	.	.	.	0	1	0	1	1	0	1	21401	2	0	1	1	1	1	1	1	0	1	1	0	1
214	1	2	1	1	0	0	0	0	0	0	1900	0	1	0	1	1	0	1	21402	2	0	1	1	1	1	1	1	0	1	1	0	1
214	1	2	2	0	0	0	1	0	0	1	1900	0	1	0	1	1	0	1	21402	2	0	1	1	1	1	1	1	0	1	1	0	1
214	1	2	3	0	0	0	0	0	1	0	4100	0	1	0	1	1	0	1	21402	2	0	1	1	1	1	1	1	0	1	1	0	1
214	1	2	4	0	.	.	.	.	.	.	.	0	1	0	1	1	0	1	21402	2	0	1	1	1	1	1	1	0	1	1	0	1
214	1	3	1	0	0	1	0	0	0	1	4100	0	1	0	1	1	0	1	21403	2	0	1	1	1	1	1	1	0	1	1	0	1
214	1	3	2	1	0	0	0	0	1	0	2500	0	1	0	1	1	0	1	21403	2	0	1	1	1	1	1	1	0	1	1	0	1
214	1	3	3	0	0	0	1	0	0	1	6100	0	1	0	1	1	0	1	21403	2	0	1	1	1	1	1	1	0	1	1	0	1
214	1	3	4	0	.	.	.	.	.	.	.	0	1	0	1	1	0	1	21403	2	0	1	1	1	1	1	1	0	1	1	0	1
214	1	4	1	0	0	0	0	1	0	1	2500	0	1	0	1	1	0	1	21404	2	0	1	1	1	1	1	1	0	1	1	0	1
214	1	4	2	1	1	0	0	0	0	1	5100	0	1	0	1	1	0	1	21404	2	0	1	1	1	1	1	1	0	1	1	0	1
214	1	4	3	0	0	1	0	1	0	1	5100	0	1	0	1	1	0	1	21404	2	0	1	1	1	1	1	1	0	1	1	0	1
214	1	4	4	0	.	.	.	.	.	.	.	0	1	0	1	1	0	1	21404	2	0	1	1	1	1	1	1	0	1	1	0	1
214	1	5	1	0	0	0	1	0	1	0	6100	0	1	0	1	1	0	1	21405	2	0	1	1	1	1	1	1	0	1	1	0	1
214	1	5	2	1	0	1	0	1	0	1	3000	0	1	0	1	1	0	1	21405	2	0	1	1	1	1	1	1	0	1	1	0	1
214	1	5	3	0	0	0	0	1	0	0	2500	0	1	0	1	1	0	1	21405	2	0	1	1	1	1	1	1	0	1	1	0	1
214	1	5	4	0	.	.	.	.	.	.	.	0	1	0	1	1	0	1	21405	2	0	1	1	1	1	1	1	0	1	1	0	1
214	1	6	1	0	1	0	1	0	0	1	3000	0	1	0	1	1	0	1	21406	2	0	1	1	1	1	1	1	0	1	1	0	1
214	1	6	2	0	0	0	0	1	0	0	6100	0	1	0	1	1	0	1	21406	2	0	1	1	1	1	1	1	0	1	1	0	1
214	1	6	3	1	1	0	1	0	0	0	6100	0	1	0	1	1	0	1	21406	2	0	1	1	1	1	1	1	0	1	1	0	1
214	1	6	4	0	.	.	.	.	.	.	.	0	1	0	1	1	0	1	21406	2	0	1	1	1	1	1	1	0	1	1	0	1
214	1	7	1	1	0	1	1	0	0	0	3000	0	1	0	1	1	0	1	21407	2	0	1	1	1	1	1	1	0	1	1	0	1
214	1	7	2	0	0	1	1	0	1	0	1900	0	1	0	1	1	0	1	21407	2	0	1	1	1	1	1	1	0	1	1	0	1
214	1	7	3	0	0	1	1	0	1	0	3000	0	1	0	1	1	0	1	21407	2	0	1	1	1	1	1	1	0	1	1	0	1
214	1	7	4	0	.	.	.	.	.	.	.	0	1	0	1	1	0	1	21407	2	0	1	1	1	1	1	1	0	1	1	0	1
214	1	8	1	1	1	0	0	0	1	0	1900	0	1	0	1	1	0	1	21408	2	0	1	1	1	1	1	1	0	1	1	0	1
214	1	8	2	0	0	1	0	0	0	0	5100	0	1	0	1	1	0	1	21408	2	0	1	1	1	1	1	1	0	1	1	0	1
214	1	8	3	0	1	0	0	1	1	0	5100	0	1	0	1	1	0	1	21408	2	0	1	1	1	1	1	1	0	1	1	0	1
214	1	8	4	0	.	.	.	.	.	.	.	0	1	0	1	1	0	1	21408	2	0	1	1	1	1	1	1	0	1	1	0	1
214	1	9	1	0	1	0	0	1	0	0	5100	0	1	0	1	1	0	1	21409	2	0	1	1	1	1	1	1	0	1	1	0	1
214	1	9	2	0	1	0	0	1	1	0	6100	0	1	0	1	1	0	1	21409	2	0	1	1	1	1	1	1	0	1	1	0	1
214	1	9	3	1	1	0	0	0	0	1	1900	0	1	0	1	1	0	1	21409	2	0	1	1	1	1	1	1	0	1	1	0	1
214	1	9	4	0	.	.	.	.	.	.	.	0	1	0	1	1	0	1	21409	2	0	1	1	1	1	1	1	0	1	1	0	1
218	1	1	1	0	0	1	0	1	1	0	2500	1	3	0	0	0	1	1	21801	2	0	1	1	1	1	1	3	0	0	1	0	1
218	1	1	2	0	1	0	1	0	0	0	4100	1	3	0	0	0	1	1	21801	2	0	1	1	1	1	1	3	0	0	1	0	1
218	1	1	3	1	0	1	0	0	0	0	4100	1	3	0	0	0	1	1	21801	2	0	1	1	1	1	1	3	0	0	1	0	1
218	1	1	4	0	.	.	.	.	.	.	.	1	3	0	0	0	1	1	21801	2	0	1	1	1	1	1	3	0	0	1	0	1
218	1	2	1	0	0	0	0	0	0	0	1900	1	3	0	0	0	1	1	21802	2	0	1	1	1	1	1	3	0	0	1	0	1
218	1	2	2	0	0	0	1	0	0	1	1900	1	3	0	0	0	1	1	21802	2	0	1	1	1	1	1	3	0	0	1	0	1
218	1	2	3	1	0	0	0	0	1	0	4100	1	3	0	0	0	1	1	21802	2	0	1	1	1	1	1	3	0	0	1	0	1
218	1	2	4	0	.	.	.	.	.	.	.	1	3	0	0	0	1	1	21802	2	0	1	1	1	1	1	3	0	0	1	0	1
218	1	3	1	0	0	1	0	0	0	1	4100	1	3	0	0	0	1	1	21803	2	0	1	1	1	1	1	3	0	0	1	0	1
218	1	3	2	1	0	0	0	0	1	0	2500	1	3	0	0	0	1	1	21803	2	0	1	1	1	1	1	3	0	0	1	0	1
218	1	3	3	0	0	0	1	0	0	1	6100	1	3	0	0	0	1	1	21803	2	0	1	1	1	1	1	3	0	0	1	0	1
218	1	3	4	0	.	.	.	.	.	.	.	1	3	0	0	0	1	1	21803	2	0	1	1	1	1	1	3	0	0	1	0	1
218	1	4	1	0	0	0	0	1	0	1	2500	1	3	0	0	0	1	1	21804	2	0	1	1	1	1	1	3	0	0	1	0	1
218	1	4	2	1	1	0	0	0	0	1	5100	1	3	0	0	0	1	1	21804	2	0	1	1	1	1	1	3	0	0	1	0	1
218	1	4	3	0	0	1	0	1	0	1	5100	1	3	0	0	0	1	1	21804	2	0	1	1	1	1	1	3	0	0	1	0	1
218	1	4	4	0	.	.	.	.	.	.	.	1	3	0	0	0	1	1	21804	2	0	1	1	1	1	1	3	0	0	1	0	1
218	1	5	1	0	0	0	1	0	1	0	6100	1	3	0	0	0	1	1	21805	2	0	1	1	1	1	1	3	0	0	1	0	1
218	1	5	2	0	0	1	0	1	0	1	3000	1	3	0	0	0	1	1	21805	2	0	1	1	1	1	1	3	0	0	1	0	1
218	1	5	3	0	0	0	0	1	0	0	2500	1	3	0	0	0	1	1	21805	2	0	1	1	1	1	1	3	0	0	1	0	1
218	1	5	4	1	.	.	.	.	.	.	.	1	3	0	0	0	1	1	21805	2	0	1	1	1	1	1	3	0	0	1	0	1
218	1	6	1	0	1	0	1	0	0	1	3000	1	3	0	0	0	1	1	21806	2	0	1	1	1	1	1	3	0	0	1	0	1
218	1	6	2	0	0	0	0	1	0	0	6100	1	3	0	0	0	1	1	21806	2	0	1	1	1	1	1	3	0	0	1	0	1
218	1	6	3	1	1	0	1	0	0	0	6100	1	3	0	0	0	1	1	21806	2	0	1	1	1	1	1	3	0	0	1	0	1
218	1	6	4	0	.	.	.	.	.	.	.	1	3	0	0	0	1	1	21806	2	0	1	1	1	1	1	3	0	0	1	0	1
218	1	7	1	0	0	1	1	0	0	0	3000	1	3	0	0	0	1	1	21807	2	0	1	1	1	1	1	3	0	0	1	0	1
218	1	7	2	0	0	1	1	0	1	0	1900	1	3	0	0	0	1	1	21807	2	0	1	1	1	1	1	3	0	0	1	0	1
218	1	7	3	0	0	1	1	0	1	0	3000	1	3	0	0	0	1	1	21807	2	0	1	1	1	1	1	3	0	0	1	0	1
218	1	7	4	1	.	.	.	.	.	.	.	1	3	0	0	0	1	1	21807	2	0	1	1	1	1	1	3	0	0	1	0	1
218	1	8	1	1	1	0	0	0	1	0	1900	1	3	0	0	0	1	1	21808	2	0	1	1	1	1	1	3	0	0	1	0	1
218	1	8	2	0	0	1	0	0	0	0	5100	1	3	0	0	0	1	1	21808	2	0	1	1	1	1	1	3	0	0	1	0	1
218	1	8	3	0	1	0	0	1	1	0	5100	1	3	0	0	0	1	1	21808	2	0	1	1	1	1	1	3	0	0	1	0	1
218	1	8	4	0	.	.	.	.	.	.	.	1	3	0	0	0	1	1	21808	2	0	1	1	1	1	1	3	0	0	1	0	1
218	1	9	1	0	1	0	0	1	0	0	5100	1	3	0	0	0	1	1	21809	2	0	1	1	1	1	1	3	0	0	1	0	1
218	1	9	2	0	1	0	0	1	1	0	6100	1	3	0	0	0	1	1	21809	2	0	1	1	1	1	1	3	0	0	1	0	1
218	1	9	3	1	1	0	0	0	0	1	1900	1	3	0	0	0	1	1	21809	2	0	1	1	1	1	1	3	0	0	1	0	1
218	1	9	4	0	.	.	.	.	.	.	.	1	3	0	0	0	1	1	21809	2	0	1	1	1	1	1	3	0	0	1	0	1
43	2	1	1	1	1	0	1	0	0	1	1900	1	2	1	0	1	0	1	4301	1	1	1	0	2	0	1	3	0	0	3	0	0
43	2	1	2	0	1	0	0	0	0	1	6100	1	2	1	0	1	0	1	4301	1	1	1	0	2	0	1	3	0	0	3	0	0
43	2	1	3	0	0	0	0	1	0	0	3000	1	2	1	0	1	0	1	4301	1	1	1	0	2	0	1	3	0	0	3	0	0
43	2	1	4	0	.	.	.	.	.	.	.	1	2	1	0	1	0	1	4301	1	1	1	0	2	0	1	3	0	0	3	0	0
43	2	2	1	1	0	1	1	0	0	0	1900	1	2	1	0	1	0	1	4302	1	1	1	0	2	0	1	3	0	0	3	0	0
43	2	2	2	0	0	1	1	0	1	0	5100	1	2	1	0	1	0	1	4302	1	1	1	0	2	0	1	3	0	0	3	0	0
43	2	2	3	0	0	1	0	1	0	1	6100	1	2	1	0	1	0	1	4302	1	1	1	0	2	0	1	3	0	0	3	0	0
43	2	2	4	0	.	.	.	.	.	.	.	1	2	1	0	1	0	1	4302	1	1	1	0	2	0	1	3	0	0	3	0	0
43	2	3	1	0	0	1	0	1	1	0	3000	1	2	1	0	1	0	1	4303	1	1	1	0	2	0	1	3	0	0	3	0	0
43	2	3	2	1	1	0	1	0	0	0	2500	1	2	1	0	1	0	1	4303	1	1	1	0	2	0	1	3	0	0	3	0	0
43	2	3	3	0	0	1	1	0	1	0	1900	1	2	1	0	1	0	1	4303	1	1	1	0	2	0	1	3	0	0	3	0	0
43	2	3	4	0	.	.	.	.	.	.	.	1	2	1	0	1	0	1	4303	1	1	1	0	2	0	1	3	0	0	3	0	0
43	2	4	1	0	1	0	0	0	1	0	2500	1	2	1	0	1	0	1	4304	1	1	1	0	2	0	1	3	0	0	3	0	0
43	2	4	2	0	0	1	0	0	0	0	6100	1	2	1	0	1	0	1	4304	1	1	1	0	2	0	1	3	0	0	3	0	0
43	2	4	3	1	0	0	1	0	0	1	4100	1	2	1	0	1	0	1	4304	1	1	1	0	2	0	1	3	0	0	3	0	0
43	2	4	4	0	.	.	.	.	.	.	.	1	2	1	0	1	0	1	4304	1	1	1	0	2	0	1	3	0	0	3	0	0
43	2	5	1	0	0	1	0	0	0	1	5100	1	2	1	0	1	0	1	4305	1	1	1	0	2	0	1	3	0	0	3	0	0
43	2	5	2	0	0	1	0	1	0	1	4100	1	2	1	0	1	0	1	4305	1	1	1	0	2	0	1	3	0	0	3	0	0
43	2	5	3	1	1	0	0	0	0	1	2500	1	2	1	0	1	0	1	4305	1	1	1	0	2	0	1	3	0	0	3	0	0
43	2	5	4	0	.	.	.	.	.	.	.	1	2	1	0	1	0	1	4305	1	1	1	0	2	0	1	3	0	0	3	0	0
43	2	6	1	0	0	0	0	1	0	1	3000	1	2	1	0	1	0	1	4306	1	1	1	0	2	0	1	3	0	0	3	0	0
43	2	6	2	1	0	0	0	1	0	0	1900	1	2	1	0	1	0	1	4306	1	1	1	0	2	0	1	3	0	0	3	0	0
43	2	6	3	0	0	1	0	0	0	0	5100	1	2	1	0	1	0	1	4306	1	1	1	0	2	0	1	3	0	0	3	0	0
43	2	6	4	0	.	.	.	.	.	.	.	1	2	1	0	1	0	1	4306	1	1	1	0	2	0	1	3	0	0	3	0	0
43	2	7	1	0	1	0	0	1	0	0	6100	1	2	1	0	1	0	1	4307	1	1	1	0	2	0	1	3	0	0	3	0	0
43	2	7	2	1	1	0	0	1	1	0	1900	1	2	1	0	1	0	1	4307	1	1	1	0	2	0	1	3	0	0	3	0	0
43	2	7	3	0	1	0	0	1	1	0	6100	1	2	1	0	1	0	1	4307	1	1	1	0	2	0	1	3	0	0	3	0	0
43	2	7	4	0	.	.	.	.	.	.	.	1	2	1	0	1	0	1	4307	1	1	1	0	2	0	1	3	0	0	3	0	0
43	2	8	1	0	0	0	0	0	0	0	2500	1	2	1	0	1	0	1	4308	1	1	1	0	2	0	1	3	0	0	3	0	0
43	2	8	2	1	0	0	1	0	0	1	5100	1	2	1	0	1	0	1	4308	1	1	1	0	2	0	1	3	0	0	3	0	0
43	2	8	3	0	1	0	1	0	0	0	4100	1	2	1	0	1	0	1	4308	1	1	1	0	2	0	1	3	0	0	3	0	0
43	2	8	4	0	.	.	.	.	.	.	.	1	2	1	0	1	0	1	4308	1	1	1	0	2	0	1	3	0	0	3	0	0
43	2	9	1	1	0	0	1	0	1	0	4100	1	2	1	0	1	0	1	4309	1	1	1	0	2	0	1	3	0	0	3	0	0
43	2	9	2	0	0	0	0	0	1	0	3000	1	2	1	0	1	0	1	4309	1	1	1	0	2	0	1	3	0	0	3	0	0
43	2	9	3	0	0	0	0	0	1	0	5100	1	2	1	0	1	0	1	4309	1	1	1	0	2	0	1	3	0	0	3	0	0
43	2	9	4	0	.	.	.	.	.	.	.	1	2	1	0	1	0	1	4309	1	1	1	0	2	0	1	3	0	0	3	0	0
44	2	1	1	1	1	0	1	0	0	1	1900	1	2	1	0	1	0	1	4401	1	1	1	0	2	0	1	1	0	1	2	1	1
44	2	1	2	0	1	0	0	0	0	1	6100	1	2	1	0	1	0	1	4401	1	1	1	0	2	0	1	1	0	1	2	1	1
44	2	1	3	0	0	0	0	1	0	0	3000	1	2	1	0	1	0	1	4401	1	1	1	0	2	0	1	1	0	1	2	1	1
44	2	1	4	0	.	.	.	.	.	.	.	1	2	1	0	1	0	1	4401	1	1	1	0	2	0	1	1	0	1	2	1	1
44	2	2	1	1	0	1	1	0	0	0	1900	1	2	1	0	1	0	1	4402	1	1	1	0	2	0	1	1	0	1	2	1	1
44	2	2	2	0	0	1	1	0	1	0	5100	1	2	1	0	1	0	1	4402	1	1	1	0	2	0	1	1	0	1	2	1	1
44	2	2	3	0	0	1	0	1	0	1	6100	1	2	1	0	1	0	1	4402	1	1	1	0	2	0	1	1	0	1	2	1	1
44	2	2	4	0	.	.	.	.	.	.	.	1	2	1	0	1	0	1	4402	1	1	1	0	2	0	1	1	0	1	2	1	1
44	2	3	1	0	0	1	0	1	1	0	3000	1	2	1	0	1	0	1	4403	1	1	1	0	2	0	1	1	0	1	2	1	1
44	2	3	2	1	1	0	1	0	0	0	2500	1	2	1	0	1	0	1	4403	1	1	1	0	2	0	1	1	0	1	2	1	1
44	2	3	3	0	0	1	1	0	1	0	1900	1	2	1	0	1	0	1	4403	1	1	1	0	2	0	1	1	0	1	2	1	1
44	2	3	4	0	.	.	.	.	.	.	.	1	2	1	0	1	0	1	4403	1	1	1	0	2	0	1	1	0	1	2	1	1
44	2	4	1	0	1	0	0	0	1	0	2500	1	2	1	0	1	0	1	4404	1	1	1	0	2	0	1	1	0	1	2	1	1
44	2	4	2	0	0	1	0	0	0	0	6100	1	2	1	0	1	0	1	4404	1	1	1	0	2	0	1	1	0	1	2	1	1
44	2	4	3	1	0	0	1	0	0	1	4100	1	2	1	0	1	0	1	4404	1	1	1	0	2	0	1	1	0	1	2	1	1
44	2	4	4	0	.	.	.	.	.	.	.	1	2	1	0	1	0	1	4404	1	1	1	0	2	0	1	1	0	1	2	1	1
44	2	5	1	0	0	1	0	0	0	1	5100	1	2	1	0	1	0	1	4405	1	1	1	0	2	0	1	1	0	1	2	1	1
44	2	5	2	0	0	1	0	1	0	1	4100	1	2	1	0	1	0	1	4405	1	1	1	0	2	0	1	1	0	1	2	1	1
44	2	5	3	1	1	0	0	0	0	1	2500	1	2	1	0	1	0	1	4405	1	1	1	0	2	0	1	1	0	1	2	1	1
44	2	5	4	0	.	.	.	.	.	.	.	1	2	1	0	1	0	1	4405	1	1	1	0	2	0	1	1	0	1	2	1	1
44	2	6	1	0	0	0	0	1	0	1	3000	1	2	1	0	1	0	1	4406	1	1	1	0	2	0	1	1	0	1	2	1	1
44	2	6	2	0	0	0	0	1	0	0	1900	1	2	1	0	1	0	1	4406	1	1	1	0	2	0	1	1	0	1	2	1	1
44	2	6	3	1	0	1	0	0	0	0	5100	1	2	1	0	1	0	1	4406	1	1	1	0	2	0	1	1	0	1	2	1	1
44	2	6	4	0	.	.	.	.	.	.	.	1	2	1	0	1	0	1	4406	1	1	1	0	2	0	1	1	0	1	2	1	1
44	2	7	1	1	1	0	0	1	0	0	6100	1	2	1	0	1	0	1	4407	1	1	1	0	2	0	1	1	0	1	2	1	1
44	2	7	2	0	1	0	0	1	1	0	1900	1	2	1	0	1	0	1	4407	1	1	1	0	2	0	1	1	0	1	2	1	1
44	2	7	3	0	1	0	0	1	1	0	6100	1	2	1	0	1	0	1	4407	1	1	1	0	2	0	1	1	0	1	2	1	1
44	2	7	4	0	.	.	.	.	.	.	.	1	2	1	0	1	0	1	4407	1	1	1	0	2	0	1	1	0	1	2	1	1
44	2	8	1	1	0	0	0	0	0	0	2500	1	2	1	0	1	0	1	4408	1	1	1	0	2	0	1	1	0	1	2	1	1
44	2	8	2	0	0	0	1	0	0	1	5100	1	2	1	0	1	0	1	4408	1	1	1	0	2	0	1	1	0	1	2	1	1
44	2	8	3	0	1	0	1	0	0	0	4100	1	2	1	0	1	0	1	4408	1	1	1	0	2	0	1	1	0	1	2	1	1
44	2	8	4	0	.	.	.	.	.	.	.	1	2	1	0	1	0	1	4408	1	1	1	0	2	0	1	1	0	1	2	1	1
44	2	9	1	1	0	0	1	0	1	0	4100	1	2	1	0	1	0	1	4409	1	1	1	0	2	0	1	1	0	1	2	1	1
44	2	9	2	0	0	0	0	0	1	0	3000	1	2	1	0	1	0	1	4409	1	1	1	0	2	0	1	1	0	1	2	1	1
44	2	9	3	0	0	0	0	0	1	0	5100	1	2	1	0	1	0	1	4409	1	1	1	0	2	0	1	1	0	1	2	1	1
44	2	9	4	0	.	.	.	.	.	.	.	1	2	1	0	1	0	1	4409	1	1	1	0	2	0	1	1	0	1	2	1	1
45	2	1	1	0	1	0	1	0	0	1	1900	1	1	0	1	1	0	0	4501	1	1	1	0	2	0	1	3	0	0	1	0	1
45	2	1	2	0	1	0	0	0	0	1	6100	1	1	0	1	1	0	0	4501	1	1	1	0	2	0	1	3	0	0	1	0	1
45	2	1	3	0	0	0	0	1	0	0	3000	1	1	0	1	1	0	0	4501	1	1	1	0	2	0	1	3	0	0	1	0	1
45	2	1	4	1	.	.	.	.	.	.	.	1	1	0	1	1	0	0	4501	1	1	1	0	2	0	1	3	0	0	1	0	1
45	2	2	1	0	0	1	1	0	0	0	1900	1	1	0	1	1	0	0	4502	1	1	1	0	2	0	1	3	0	0	1	0	1
45	2	2	2	0	0	1	1	0	1	0	5100	1	1	0	1	1	0	0	4502	1	1	1	0	2	0	1	3	0	0	1	0	1
45	2	2	3	1	0	1	0	1	0	1	6100	1	1	0	1	1	0	0	4502	1	1	1	0	2	0	1	3	0	0	1	0	1
45	2	2	4	0	.	.	.	.	.	.	.	1	1	0	1	1	0	0	4502	1	1	1	0	2	0	1	3	0	0	1	0	1
45	2	3	1	1	0	1	0	1	1	0	3000	1	1	0	1	1	0	0	4503	1	1	1	0	2	0	1	3	0	0	1	0	1
45	2	3	2	0	1	0	1	0	0	0	2500	1	1	0	1	1	0	0	4503	1	1	1	0	2	0	1	3	0	0	1	0	1
45	2	3	3	0	0	1	1	0	1	0	1900	1	1	0	1	1	0	0	4503	1	1	1	0	2	0	1	3	0	0	1	0	1
45	2	3	4	0	.	.	.	.	.	.	.	1	1	0	1	1	0	0	4503	1	1	1	0	2	0	1	3	0	0	1	0	1
45	2	4	1	0	1	0	0	0	1	0	2500	1	1	0	1	1	0	0	4504	1	1	1	0	2	0	1	3	0	0	1	0	1
45	2	4	2	1	0	1	0	0	0	0	6100	1	1	0	1	1	0	0	4504	1	1	1	0	2	0	1	3	0	0	1	0	1
45	2	4	3	0	0	0	1	0	0	1	4100	1	1	0	1	1	0	0	4504	1	1	1	0	2	0	1	3	0	0	1	0	1
45	2	4	4	0	.	.	.	.	.	.	.	1	1	0	1	1	0	0	4504	1	1	1	0	2	0	1	3	0	0	1	0	1
45	2	5	1	1	0	1	0	0	0	1	5100	1	1	0	1	1	0	0	4505	1	1	1	0	2	0	1	3	0	0	1	0	1
45	2	5	2	0	0	1	0	1	0	1	4100	1	1	0	1	1	0	0	4505	1	1	1	0	2	0	1	3	0	0	1	0	1
45	2	5	3	0	1	0	0	0	0	1	2500	1	1	0	1	1	0	0	4505	1	1	1	0	2	0	1	3	0	0	1	0	1
45	2	5	4	0	.	.	.	.	.	.	.	1	1	0	1	1	0	0	4505	1	1	1	0	2	0	1	3	0	0	1	0	1
45	2	6	1	0	0	0	0	1	0	1	3000	1	1	0	1	1	0	0	4506	1	1	1	0	2	0	1	3	0	0	1	0	1
45	2	6	2	0	0	0	0	1	0	0	1900	1	1	0	1	1	0	0	4506	1	1	1	0	2	0	1	3	0	0	1	0	1
45	2	6	3	1	0	1	0	0	0	0	5100	1	1	0	1	1	0	0	4506	1	1	1	0	2	0	1	3	0	0	1	0	1
45	2	6	4	0	.	.	.	.	.	.	.	1	1	0	1	1	0	0	4506	1	1	1	0	2	0	1	3	0	0	1	0	1
45	2	7	1	0	1	0	0	1	0	0	6100	1	1	0	1	1	0	0	4507	1	1	1	0	2	0	1	3	0	0	1	0	1
45	2	7	2	0	1	0	0	1	1	0	1900	1	1	0	1	1	0	0	4507	1	1	1	0	2	0	1	3	0	0	1	0	1
45	2	7	3	0	1	0	0	1	1	0	6100	1	1	0	1	1	0	0	4507	1	1	1	0	2	0	1	3	0	0	1	0	1
45	2	7	4	1	.	.	.	.	.	.	.	1	1	0	1	1	0	0	4507	1	1	1	0	2	0	1	3	0	0	1	0	1
45	2	8	1	1	0	0	0	0	0	0	2500	1	1	0	1	1	0	0	4508	1	1	1	0	2	0	1	3	0	0	1	0	1
45	2	8	2	0	0	0	1	0	0	1	5100	1	1	0	1	1	0	0	4508	1	1	1	0	2	0	1	3	0	0	1	0	1
45	2	8	3	0	1	0	1	0	0	0	4100	1	1	0	1	1	0	0	4508	1	1	1	0	2	0	1	3	0	0	1	0	1
45	2	8	4	0	.	.	.	.	.	.	.	1	1	0	1	1	0	0	4508	1	1	1	0	2	0	1	3	0	0	1	0	1
45	2	9	1	0	0	0	1	0	1	0	4100	1	1	0	1	1	0	0	4509	1	1	1	0	2	0	1	3	0	0	1	0	1
45	2	9	2	1	0	0	0	0	1	0	3000	1	1	0	1	1	0	0	4509	1	1	1	0	2	0	1	3	0	0	1	0	1
45	2	9	3	0	0	0	0	0	1	0	5100	1	1	0	1	1	0	0	4509	1	1	1	0	2	0	1	3	0	0	1	0	1
45	2	9	4	0	.	.	.	.	.	.	.	1	1	0	1	1	0	0	4509	1	1	1	0	2	0	1	3	0	0	1	0	1
46	2	1	1	0	1	0	1	0	0	1	1900	1	1	0	1	1	0	1	4601	1	1	1	0	1	1	1	2	1	1	1	0	1
46	2	1	2	1	1	0	0	0	0	1	6100	1	1	0	1	1	0	1	4601	1	1	1	0	1	1	1	2	1	1	1	0	1
46	2	1	3	0	0	0	0	1	0	0	3000	1	1	0	1	1	0	1	4601	1	1	1	0	1	1	1	2	1	1	1	0	1
46	2	1	4	0	.	.	.	.	.	.	.	1	1	0	1	1	0	1	4601	1	1	1	0	1	1	1	2	1	1	1	0	1
46	2	2	1	0	0	1	1	0	0	0	1900	1	1	0	1	1	0	1	4602	1	1	1	0	1	1	1	2	1	1	1	0	1
46	2	2	2	0	0	1	1	0	1	0	5100	1	1	0	1	1	0	1	4602	1	1	1	0	1	1	1	2	1	1	1	0	1
46	2	2	3	1	0	1	0	1	0	1	6100	1	1	0	1	1	0	1	4602	1	1	1	0	1	1	1	2	1	1	1	0	1
46	2	2	4	0	.	.	.	.	.	.	.	1	1	0	1	1	0	1	4602	1	1	1	0	1	1	1	2	1	1	1	0	1
46	2	3	1	1	0	1	0	1	1	0	3000	1	1	0	1	1	0	1	4603	1	1	1	0	1	1	1	2	1	1	1	0	1
46	2	3	2	0	1	0	1	0	0	0	2500	1	1	0	1	1	0	1	4603	1	1	1	0	1	1	1	2	1	1	1	0	1
46	2	3	3	0	0	1	1	0	1	0	1900	1	1	0	1	1	0	1	4603	1	1	1	0	1	1	1	2	1	1	1	0	1
46	2	3	4	0	.	.	.	.	.	.	.	1	1	0	1	1	0	1	4603	1	1	1	0	1	1	1	2	1	1	1	0	1
46	2	4	1	1	1	0	0	0	1	0	2500	1	1	0	1	1	0	1	4604	1	1	1	0	1	1	1	2	1	1	1	0	1
46	2	4	2	0	0	1	0	0	0	0	6100	1	1	0	1	1	0	1	4604	1	1	1	0	1	1	1	2	1	1	1	0	1
46	2	4	3	0	0	0	1	0	0	1	4100	1	1	0	1	1	0	1	4604	1	1	1	0	1	1	1	2	1	1	1	0	1
46	2	4	4	0	.	.	.	.	.	.	.	1	1	0	1	1	0	1	4604	1	1	1	0	1	1	1	2	1	1	1	0	1
46	2	5	1	0	0	1	0	0	0	1	5100	1	1	0	1	1	0	1	4605	1	1	1	0	1	1	1	2	1	1	1	0	1
46	2	5	2	0	0	1	0	1	0	1	4100	1	1	0	1	1	0	1	4605	1	1	1	0	1	1	1	2	1	1	1	0	1
46	2	5	3	1	1	0	0	0	0	1	2500	1	1	0	1	1	0	1	4605	1	1	1	0	1	1	1	2	1	1	1	0	1
46	2	5	4	0	.	.	.	.	.	.	.	1	1	0	1	1	0	1	4605	1	1	1	0	1	1	1	2	1	1	1	0	1
46	2	6	1	1	0	0	0	1	0	1	3000	1	1	0	1	1	0	1	4606	1	1	1	0	1	1	1	2	1	1	1	0	1
46	2	6	2	0	0	0	0	1	0	0	1900	1	1	0	1	1	0	1	4606	1	1	1	0	1	1	1	2	1	1	1	0	1
46	2	6	3	0	0	1	0	0	0	0	5100	1	1	0	1	1	0	1	4606	1	1	1	0	1	1	1	2	1	1	1	0	1
46	2	6	4	0	.	.	.	.	.	.	.	1	1	0	1	1	0	1	4606	1	1	1	0	1	1	1	2	1	1	1	0	1
46	2	7	1	0	1	0	0	1	0	0	6100	1	1	0	1	1	0	1	4607	1	1	1	0	1	1	1	2	1	1	1	0	1
46	2	7	2	1	1	0	0	1	1	0	1900	1	1	0	1	1	0	1	4607	1	1	1	0	1	1	1	2	1	1	1	0	1
46	2	7	3	0	1	0	0	1	1	0	6100	1	1	0	1	1	0	1	4607	1	1	1	0	1	1	1	2	1	1	1	0	1
46	2	7	4	0	.	.	.	.	.	.	.	1	1	0	1	1	0	1	4607	1	1	1	0	1	1	1	2	1	1	1	0	1
46	2	8	1	1	0	0	0	0	0	0	2500	1	1	0	1	1	0	1	4608	1	1	1	0	1	1	1	2	1	1	1	0	1
46	2	8	2	0	0	0	1	0	0	1	5100	1	1	0	1	1	0	1	4608	1	1	1	0	1	1	1	2	1	1	1	0	1
46	2	8	3	0	1	0	1	0	0	0	4100	1	1	0	1	1	0	1	4608	1	1	1	0	1	1	1	2	1	1	1	0	1
46	2	8	4	0	.	.	.	.	.	.	.	1	1	0	1	1	0	1	4608	1	1	1	0	1	1	1	2	1	1	1	0	1
46	2	9	1	0	0	0	1	0	1	0	4100	1	1	0	1	1	0	1	4609	1	1	1	0	1	1	1	2	1	1	1	0	1
46	2	9	2	1	0	0	0	0	1	0	3000	1	1	0	1	1	0	1	4609	1	1	1	0	1	1	1	2	1	1	1	0	1
46	2	9	3	0	0	0	0	0	1	0	5100	1	1	0	1	1	0	1	4609	1	1	1	0	1	1	1	2	1	1	1	0	1
46	2	9	4	0	.	.	.	.	.	.	.	1	1	0	1	1	0	1	4609	1	1	1	0	1	1	1	2	1	1	1	0	1
47	2	1	1	0	1	0	1	0	0	1	1900	1	1	0	1	1	0	1	4701	1	1	1	0	1	1	1	1	0	1	1	0	1
47	2	1	2	1	1	0	0	0	0	1	6100	1	1	0	1	1	0	1	4701	1	1	1	0	1	1	1	1	0	1	1	0	1
47	2	1	3	0	0	0	0	1	0	0	3000	1	1	0	1	1	0	1	4701	1	1	1	0	1	1	1	1	0	1	1	0	1
47	2	1	4	0	.	.	.	.	.	.	.	1	1	0	1	1	0	1	4701	1	1	1	0	1	1	1	1	0	1	1	0	1
47	2	2	1	0	0	1	1	0	0	0	1900	1	1	0	1	1	0	1	4702	1	1	1	0	1	1	1	1	0	1	1	0	1
47	2	2	2	0	0	1	1	0	1	0	5100	1	1	0	1	1	0	1	4702	1	1	1	0	1	1	1	1	0	1	1	0	1
47	2	2	3	1	0	1	0	1	0	1	6100	1	1	0	1	1	0	1	4702	1	1	1	0	1	1	1	1	0	1	1	0	1
47	2	2	4	0	.	.	.	.	.	.	.	1	1	0	1	1	0	1	4702	1	1	1	0	1	1	1	1	0	1	1	0	1
47	2	3	1	1	0	1	0	1	1	0	3000	1	1	0	1	1	0	1	4703	1	1	1	0	1	1	1	1	0	1	1	0	1
47	2	3	2	0	1	0	1	0	0	0	2500	1	1	0	1	1	0	1	4703	1	1	1	0	1	1	1	1	0	1	1	0	1
47	2	3	3	0	0	1	1	0	1	0	1900	1	1	0	1	1	0	1	4703	1	1	1	0	1	1	1	1	0	1	1	0	1
47	2	3	4	0	.	.	.	.	.	.	.	1	1	0	1	1	0	1	4703	1	1	1	0	1	1	1	1	0	1	1	0	1
47	2	4	1	1	1	0	0	0	1	0	2500	1	1	0	1	1	0	1	4704	1	1	1	0	1	1	1	1	0	1	1	0	1
47	2	4	2	0	0	1	0	0	0	0	6100	1	1	0	1	1	0	1	4704	1	1	1	0	1	1	1	1	0	1	1	0	1
47	2	4	3	0	0	0	1	0	0	1	4100	1	1	0	1	1	0	1	4704	1	1	1	0	1	1	1	1	0	1	1	0	1
47	2	4	4	0	.	.	.	.	.	.	.	1	1	0	1	1	0	1	4704	1	1	1	0	1	1	1	1	0	1	1	0	1
47	2	5	1	1	0	1	0	0	0	1	5100	1	1	0	1	1	0	1	4705	1	1	1	0	1	1	1	1	0	1	1	0	1
47	2	5	2	0	0	1	0	1	0	1	4100	1	1	0	1	1	0	1	4705	1	1	1	0	1	1	1	1	0	1	1	0	1
47	2	5	3	0	1	0	0	0	0	1	2500	1	1	0	1	1	0	1	4705	1	1	1	0	1	1	1	1	0	1	1	0	1
[truncated: 3,617 more rows]
